# Supplementary material for: Synthesis and spectral characterization of the first fluorescein-tagged iron(ii) clathrochelates, their supramolecular interactions with globular proteins, and cellular uptake
Source: RSC Adv. 2021 Feb 22;11(14):8163–77. doi: 10.1039/d0ra10502c (PMC8695075; doi:10.1039/d0ra10502c)
Supplement: RA-011-D0RA10502C-s001 [file RA-011-D0RA10502C-s001.cif]

# Electronic Supplementary Material (ESI) for RSC Advances.
# This journal is © The Royal Society of Chemistry 2021

####################################################################### 
# 
# This file contains crystal structure data downloaded from the 
# Cambridge Structural Database (CSD) hosted by the Cambridge 
# Crystallographic Data Centre (CCDC).
# 
# Full information about CCDC data access policies and citation 
# guidelines are available at http://www.ccdc.cam.ac.uk/access/V1 
# 
# Audit and citation data items may have been added by the CCDC. 
# Please retain this information to preserve the provenance of 
# this file and to allow appropriate attribution of the data. 
# 
#######################################################################

data_sr441
_database_code_depnum_ccdc_archive 'CCDC 2041069'
loop_
_audit_author_name
_audit_author_address
'Anna Vologzhanina'
;INEOS RAS
Russia
;
_audit_update_record             
;
2020-10-28 deposited with the CCDC.	2021-02-02 downloaded from the CCDC.
;
_audit_creation_date             2020-10-28
_audit_creation_method           
;
Olex2 1.2
(compiled 2018.05.29 svn.r3508 for OlexSys, GUI svn.r5506)
;
_shelxl_version_number           2014-3
_chemical_name_common            ?
_chemical_name_systematic        
;
 ?
;
_chemical_formula_moiety         'C47 H33 B2 F2 Fe N7 O9 S2, 0.75(C7 H16)'
_chemical_formula_sum            'C52.25 H45 B2 F2 Fe N7 O9 S2'
_chemical_formula_weight         1094.54
_chemical_melting_point          ?
loop_
_atom_type_symbol
_atom_type_description
_atom_type_scat_dispersion_real
_atom_type_scat_dispersion_imag
_atom_type_scat_source
C C 0.0047 0.0021 'International Tables Vol C Tables 4.2.6.8 and 6.1.1.4'
H H 0.0000 0.0000 'International Tables Vol C Tables 4.2.6.8 and 6.1.1.4'
B B 0.0020 0.0009 'International Tables Vol C Tables 4.2.6.8 and 6.1.1.4'
F F 0.0171 0.0103 'International Tables Vol C Tables 4.2.6.8 and 6.1.1.4'
Fe Fe 0.3463 0.8444 'International Tables Vol C Tables 4.2.6.8 and 6.1.1.4'
N N 0.0086 0.0042 'International Tables Vol C Tables 4.2.6.8 and 6.1.1.4'
O O 0.0148 0.0078 'International Tables Vol C Tables 4.2.6.8 and 6.1.1.4'
S S 0.1246 0.1234 'International Tables Vol C Tables 4.2.6.8 and 6.1.1.4'

_shelx_space_group_comment       
;
The symmetry employed for this shelxl refinement is uniquely defined
by the following loop, which should always be used as a source of
symmetry information in preference to the above space-group names.
They are only intended as comments.
;
_space_group_crystal_system      triclinic
_space_group_IT_number           2
_space_group_name_H-M_alt        'P -1'
_space_group_name_Hall           '-P 1'
loop_
_space_group_symop_operation_xyz
'x, y, z'
'-x, -y, -z'

_cell_length_a                   13.293(3)
_cell_length_b                   18.175(4)
_cell_length_c                   22.565(5)
_cell_angle_alpha                104.83(3)
_cell_angle_beta                 103.52(3)
_cell_angle_gamma                90.14(3)
_cell_volume                     5113(2)
_cell_formula_units_Z            4
_cell_measurement_reflns_used    847
_cell_measurement_temperature    100
_cell_measurement_theta_max      27.06
_cell_measurement_theta_min      1.64
_shelx_estimated_absorpt_T_max   0.950
_shelx_estimated_absorpt_T_min   0.848
_exptl_absorpt_coefficient_mu    0.597
_exptl_absorpt_correction_T_max  0.435
_exptl_absorpt_correction_T_min  0.129
_exptl_absorpt_correction_type   multi-scan
_exptl_absorpt_process_details   SCALA
_exptl_crystal_colour            red
_exptl_crystal_colour_primary    red
_exptl_crystal_density_diffrn    1.422
_exptl_crystal_density_meas      ?
_exptl_crystal_density_method    ?
_exptl_crystal_description       prism
_exptl_crystal_F_000             2262
_exptl_crystal_size_max          0.36
_exptl_crystal_size_mid          0.21
_exptl_crystal_size_min          0.11
_exptl_special_details           
;
 ?
;
_exptl_transmission_factor_max   ?
_exptl_transmission_factor_min   ?
_diffrn_reflns_av_R_equivalents  ?
_diffrn_reflns_av_unetI/netI     0.2408
_diffrn_reflns_Laue_measured_fraction_full 0.942
_diffrn_reflns_Laue_measured_fraction_max 0.960
_diffrn_reflns_limit_h_max       15
_diffrn_reflns_limit_h_min       -15
_diffrn_reflns_limit_k_max       21
_diffrn_reflns_limit_k_min       -21
_diffrn_reflns_limit_l_max       26
_diffrn_reflns_limit_l_min       -26
_diffrn_reflns_number            17347
_diffrn_reflns_point_group_measured_fraction_full 0.942
_diffrn_reflns_point_group_measured_fraction_max 0.960
_diffrn_reflns_theta_full        28.400
_diffrn_reflns_theta_max         28.192
_diffrn_reflns_theta_min         1.296
_diffrn_ambient_temperature      100
_diffrn_detector_area_resol_mean ?
_diffrn_measured_fraction_theta_full 0.942
_diffrn_measured_fraction_theta_max 0.960
_diffrn_measurement_device_type  'Mar CCD'
_diffrn_measurement_method       'phi scans'
_diffrn_radiation_type           synchrotron
_diffrn_radiation_wavelength     0.7927
_diffrn_source                   synchrotron
_diffrn_special_details          ?
_reflns_Friedel_coverage         0.000
_reflns_Friedel_fraction_full    .
_reflns_Friedel_fraction_max     .
_reflns_number_gt                7195
_reflns_number_total             17347
_reflns_special_details          
;
 _reflns_Friedel_fraction is defined as the number of unique
 Friedel pairs measured divided by the number that would be
 possible theoretically, ignoring centric projections and
 systematic absences.
;
_reflns_threshold_expression     'I > 2\s(I)'
_computing_cell_refinement       ?
_computing_data_collection       ?
_computing_data_reduction        ?
_computing_molecular_graphics    'Olex2 (Dolomanov et al., 2009)'
_computing_publication_material  'Olex2 (Dolomanov et al., 2009)'
_computing_structure_refinement  'XL (Sheldrick, 2008)'
_computing_structure_solution    ?
_refine_diff_density_max         0.870
_refine_diff_density_min         -0.539
_refine_diff_density_rms         0.097
_refine_ls_extinction_coef       .
_refine_ls_extinction_method     none
_refine_ls_goodness_of_fit_ref   0.992
_refine_ls_hydrogen_treatment    mixed
_refine_ls_matrix_type           full
_refine_ls_number_parameters     1325
_refine_ls_number_reflns         17347
_refine_ls_number_restraints     37
_refine_ls_R_factor_all          0.2246
_refine_ls_R_factor_gt           0.0959
_refine_ls_restrained_S_all      0.996
_refine_ls_shift/su_max          0.002
_refine_ls_shift/su_mean         0.000
_refine_ls_structure_factor_coef Fsqd
_refine_ls_weighting_details     
'w=1/[\s^2^(Fo^2^)+(0.0100P)^2^+12.7928P] where P=(Fo^2^+2Fc^2^)/3'
_refine_ls_weighting_scheme      calc
_refine_ls_wR_factor_gt          0.1669
_refine_ls_wR_factor_ref         0.2272
_refine_special_details          'Refined as a 2-component twin.,Twin'
_olex2_refinement_description    
;
1. Twinned data refinement
 Scales: 0.846(7)
 0.154(7)
2. Fixed Uiso
 At 1.2 times of:
  All C(H) groups, All C(H,H) groups, All N(H) groups
 At 1.5 times of:
  All C(H,H,H) groups, All O(H) groups
3. Restrained distances
 C03V-H03V
 0.98 with sigma of 0.005
4. Uiso/Uaniso restraints and constraints
Uanis(O7) \\sim Ueq: with sigma of 0.005 and sigma for terminal atoms of 0.005
Uanis(C39) \\sim Ueq, Uanis(C40) \\sim Ueq: with sigma of 0.005 and sigma for
terminal atoms of 0.005
Uanis(C93) \\sim Ueq, Uanis(C92) \\sim Ueq, Uanis(C94) \\sim Ueq: with sigma of
0.005 and sigma for terminal atoms of 0.005
Uanis(C045) = Uanis(C047) = Uanis(C044) = Uanis(C042) = Uanis(C043) =
Uanis(C03Y) = Uanis(C041)
Uanis(C046) = Uanis(C03P)
5. Others
 Fixed Sof: O18A(0.5) H18A(0.5) O19(0.5) H19(0.5) C046(0.5) H04O(0.5)
 H04P(0.5) H04Q(0.5) O19A(0.5) C96(0.5) C96A(0.5) O18(0.5) H03V(0.5)
6.a Secondary CH2 refined with riding coordinates:
 C87(H87A,H87B), C38(H38A,H38B), C03P(H03C,H03D), C03V(H03E,H03F), C03W(H03G,
 H03H), C03Y(H03A,H03B), C042(H04D,H04E), C043(H04F,H04G), C044(H04H,H04I),
 C047(H04M,H04N)
6.b Aromatic/amide H refined with riding coordinates:
 C42(H42), N7(H7), N17(H17), C41(H41), C32(H32), C44(H44), C30(H30), C67(H67),
 C84(H84), C85(H85), C66(H66), C36(H36), C82(H82), C33(H33), C18(H18), C26(H26),
  C91(H91), C61(H61), C63(H63), C45(H45), C12(H12), C76(H76), C81(H81),
 C79(H79), C65(H65), C15(H15), C8(H8), C77(H77), C14(H14), C29(H29), C21(H21),
 C95(H95), C75(H75), C60(H60), C20(H20), C64(H64), C16(H16), C78(H78), C35(H35),
  C10(H10), C17(H17A), C71(H71), C57(H57), C24(H24), C27(H27), C58(H58),
 C9(H9A), C59(H59), C22(H22), C11(H11), C92(H92), C72(H72), C69(H69), C73(H73),
 C28(H28), C23(H23), C70(H70), C94(H94)
6.c Idealised Me refined as rotating group:
 C041(H04A,H04B,H04C), C045(H04J,H04K,H04L), C046(H04O,H04P,H04Q)
6.d Idealised tetrahedral OH refined as rotating group:
 O9(H9), O18A(H18A), O19(H19)
6.e :
 C89(H89), C40(H40)
;
_atom_sites_solution_hydrogens   mixed
_atom_sites_solution_primary     ?
_atom_sites_solution_secondary   ?
loop_
_atom_site_label
_atom_site_type_symbol
_atom_site_fract_x
_atom_site_fract_y
_atom_site_fract_z
_atom_site_U_iso_or_equiv
_atom_site_adp_type
_atom_site_occupancy
_atom_site_site_symmetry_order
_atom_site_calc_flag
_atom_site_refinement_flags_posn
_atom_site_refinement_flags_adp
_atom_site_refinement_flags_occupancy
_atom_site_disorder_assembly
_atom_site_disorder_group
Fe1 Fe -0.23483(11) 0.34537(8) 0.23041(6) 0.0391(4) Uani 1 1 d . . . . .
Fe2 Fe 1.06726(11) 0.18247(8) 0.74849(6) 0.0399(4) Uani 1 1 d . . . . .
S2 S -0.19548(19) 0.28194(15) 0.41234(11) 0.0432(6) Uani 1 1 d . . . . .
S4 S 0.9366(2) 0.25204(15) 0.57167(11) 0.0447(6) Uani 1 1 d . . . . .
S1 S -0.3233(2) 0.13012(15) 0.26778(11) 0.0489(7) Uani 1 1 d . . . . .
S3 S 0.9491(2) 0.40017(16) 0.71683(12) 0.0515(7) Uani 1 1 d . . . . .
F4 F 1.0503(4) 0.0028(3) 0.5776(2) 0.0437(13) Uani 1 1 d . . . . .
F2 F -0.0854(4) 0.5241(3) 0.3960(2) 0.0484(14) Uani 1 1 d . . . . .
F1 F -0.3820(4) 0.1658(3) 0.0650(2) 0.0502(15) Uani 1 1 d . . . . .
O12 O 0.9810(5) 0.1154(4) 0.6166(3) 0.0381(15) Uani 1 1 d . . . . .
F3 F 1.0858(4) 0.3620(3) 0.9189(2) 0.0500(15) Uani 1 1 d . . . . .
O6 O -0.0502(5) 0.4259(4) 0.3169(3) 0.0423(16) Uani 1 1 d . . . . .
O13 O 0.9857(5) 0.2540(4) 0.8549(3) 0.0454(17) Uani 1 1 d . . . . .
O5 O -0.2469(5) 0.2577(4) 0.1025(3) 0.0411(16) Uani 1 1 d . . . . .
O11 O 1.0668(5) 0.3417(4) 0.8121(3) 0.0418(16) Uani 1 1 d . . . . .
O16 O 1.1625(5) 0.0951(4) 0.6535(3) 0.0454(17) Uani 1 1 d . . . . .
O4 O -0.1993(5) 0.5031(4) 0.2984(3) 0.0425(16) Uani 1 1 d . . . . .
O14 O 1.0310(5) 0.0241(3) 0.6793(3) 0.0396(16) Uani 1 1 d . . . . .
O3 O -0.4133(5) 0.2790(4) 0.1299(3) 0.0448(17) Uani 1 1 d . . . . .
O1 O -0.3012(5) 0.1871(4) 0.1704(3) 0.0444(17) Uani 1 1 d . . . . .
O8 O 0.3079(5) 0.4146(4) 0.4995(3) 0.0517(18) Uani 1 1 d . . . . .
O2 O -0.1939(5) 0.4142(4) 0.3645(3) 0.0421(16) Uani 1 1 d . . . . .
O15 O 1.1731(5) 0.2641(4) 0.8733(3) 0.0488(18) Uani 1 1 d . . . . .
N5 N -0.1865(7) 0.3071(4) 0.1556(3) 0.042(2) Uani 1 1 d . . . . .
O9 O 0.3173(5) 0.2986(4) 0.4372(3) 0.0529(18) Uani 1 1 d . . . . .
H9 H 0.3812 0.3086 0.4532 0.079 Uiso 1 1 calc GR . . . .
N15 N 1.1836(6) 0.2141(5) 0.8187(3) 0.043(2) Uani 1 1 d . . . . .
N6 N -0.0926(6) 0.3741(4) 0.2604(3) 0.0382(19) Uani 1 1 d . . . . .
O17 O 0.5208(6) 0.3288(4) 0.4733(3) 0.058(2) Uani 1 1 d . . . . .
N16 N 1.1791(6) 0.1455(4) 0.7138(3) 0.0401(19) Uani 1 1 d . . . . .
N12 N 0.9913(6) 0.1807(4) 0.6648(3) 0.0380(19) Uani 1 1 d . . . . .
N13 N 0.9841(6) 0.1880(4) 0.8080(3) 0.0390(19) Uani 1 1 d . . . . .
N4 N -0.2594(6) 0.4504(5) 0.2484(3) 0.041(2) Uani 1 1 d . . . . .
N14 N 1.0211(6) 0.0792(5) 0.7313(3) 0.043(2) Uani 1 1 d . . . . .
N3 N -0.3693(6) 0.3419(4) 0.1773(3) 0.041(2) Uani 1 1 d . . . . .
N11 N 1.0460(6) 0.2876(4) 0.7559(3) 0.0356(18) Uani 1 1 d . . . . .
N2 N -0.2312(5) 0.3501(4) 0.3173(3) 0.0351(18) Uani 1 1 d . . . . .
N1 N -0.2642(6) 0.2419(4) 0.2258(3) 0.0401(19) Uani 1 1 d . . . . .
C3 C -0.4111(7) 0.4076(6) 0.1749(4) 0.039(2) Uani 1 1 d . . . . .
C42 C 0.1080(8) 0.2648(6) 0.4111(4) 0.043(2) Uani 1 1 d . . . . .
H42 H 0.1500 0.2266 0.3943 0.051 Uiso 1 1 calc R . . . .
N7 N -0.2502(6) 0.0893(5) 0.5647(4) 0.057(3) Uani 1 1 d . . . . .
H7 H -0.1910 0.0928 0.5541 0.068 Uiso 1 1 calc R . . . .
C5 C -0.0863(7) 0.3127(5) 0.1595(4) 0.038(2) Uani 1 1 d . . . . .
N17 N 0.5870(7) 0.4384(5) 0.4631(4) 0.060(3) Uani 1 1 d . . . . .
H17 H 0.6348 0.4764 0.4783 0.072 Uiso 1 1 calc R . . . .
C41 C 0.0012(7) 0.2505(6) 0.3992(4) 0.040(2) Uani 1 1 d . . . . .
H41 H -0.0297 0.2022 0.3735 0.048 Uiso 1 1 calc R . . . .
C25 C 0.0781(8) 0.3835(6) 0.2370(4) 0.042(2) Uani 1 1 d . . . . .
C43 C 0.1520(8) 0.3363(6) 0.4482(4) 0.041(2) Uani 1 1 d . . . . .
C56 C 0.8947(8) 0.1194(6) 0.8638(4) 0.046(3) Uani 1 1 d . . . . .
C32 C -0.2589(8) 0.0803(6) 0.3727(5) 0.047(3) Uani 1 1 d . . . . .
H32 H -0.2126 0.0527 0.3505 0.056 Uiso 1 1 calc R . . . .
C47 C 0.2652(8) 0.3539(6) 0.4641(4) 0.040(2) Uani 1 1 d . . . . .
C44 C 0.0896(7) 0.3913(6) 0.4737(4) 0.042(2) Uani 1 1 d . . . . .
H44 H 0.1203 0.4398 0.4992 0.050 Uiso 1 1 calc R . . . .
C30 C 0.1453(8) 0.3699(6) 0.2890(4) 0.042(2) Uani 1 1 d . . . . .
H30 H 0.1185 0.3474 0.3163 0.051 Uiso 1 1 calc R . . . .
C90 C 1.0548(8) 0.2223(5) 0.5523(4) 0.042(2) Uani 1 1 d . . . . .
C54 C 1.2767(7) 0.1968(6) 0.8129(4) 0.039(2) Uani 1 1 d . . . . .
C4 C -0.3508(7) 0.4709(5) 0.2229(4) 0.038(2) Uani 1 1 d . . . . .
O18A O 1.4084(14) 0.1747(10) 0.5366(7) 0.046(4) Uiso 0.5 1 d . . P A 2
H18A H 1.4586 0.1483 0.5304 0.069 Uiso 0.5 1 calc GR . P A 2
C67 C 0.9619(9) -0.0813(6) 0.7434(4) 0.051(3) Uani 1 1 d . . . . .
H67 H 1.0336 -0.0767 0.7448 0.061 Uiso 1 1 calc R . . . .
C13 C -0.3912(8) 0.5462(6) 0.2461(4) 0.044(2) Uani 1 1 d . . . . .
C84 C 0.6769(8) 0.3361(6) 0.5845(5) 0.049(3) Uani 1 1 d . . . . .
H84 H 0.6191 0.3006 0.5750 0.058 Uiso 1 1 calc R . . . .
C85 C 0.7592(8) 0.3391(6) 0.6358(4) 0.046(3) Uani 1 1 d . . . . .
H85 H 0.7573 0.3054 0.6616 0.055 Uiso 1 1 calc R . . . .
C53 C 0.9592(7) 0.0596(6) 0.7646(4) 0.038(2) Uani 1 1 d . . . . .
C66 C 0.9143(10) -0.1523(6) 0.7339(5) 0.056(3) Uani 1 1 d . . . . .
H66 H 0.9534 -0.1963 0.7311 0.067 Uiso 1 1 calc R . . . .
C36 C -0.3961(8) 0.1637(6) 0.3761(4) 0.045(2) Uani 1 1 d . . . . .
H36 H -0.4433 0.1947 0.3567 0.054 Uiso 1 1 calc R . . . .
C82 C 0.7634(8) 0.4376(6) 0.5628(5) 0.054(3) Uani 1 1 d . . . . .
H82 H 0.7636 0.4733 0.5385 0.064 Uiso 1 1 calc R . . . .
O7 O -0.4193(7) 0.1006(6) 0.5405(4) 0.092(3) Uani 1 1 d . U . . .
C33 C -0.2590(8) 0.0733(6) 0.4329(4) 0.048(3) Uani 1 1 d . . . . .
H33 H -0.2118 0.0422 0.4522 0.058 Uiso 1 1 calc R . . . .
C19 C -0.0352(8) 0.2752(6) 0.1104(4) 0.044(2) Uani 1 1 d . . . . .
C6 C -0.0313(7) 0.3599(6) 0.2205(4) 0.041(2) Uani 1 1 d . . . . .
C68 C 1.3707(8) 0.2283(6) 0.8633(4) 0.044(2) Uani 1 1 d . . . . .
C52 C 0.9446(7) 0.1246(6) 0.8138(4) 0.039(2) Uani 1 1 d . . . . .
C46 C -0.0605(7) 0.3048(6) 0.4240(4) 0.041(2) Uani 1 1 d . . . . .
C18 C -0.3292(8) 0.6148(6) 0.2629(4) 0.048(3) Uani 1 1 d . . . . .
H18 H -0.2609 0.6144 0.2568 0.058 Uiso 1 1 calc R . . . .
C26 C 0.1172(7) 0.4216(6) 0.1987(5) 0.044(2) Uani 1 1 d . . . . .
H26 H 0.0727 0.4320 0.1627 0.053 Uiso 1 1 calc R . . . .
C91 C 1.1429(8) 0.2708(7) 0.5768(5) 0.055(3) Uani 1 1 d . . . . .
H91 H 1.1396 0.3201 0.6034 0.066 Uiso 1 1 calc R . . . .
C61 C 0.9256(9) 0.0652(6) 0.8974(5) 0.052(3) Uani 1 1 d . . . . .
H61 H 0.9778 0.0321 0.8871 0.063 Uiso 1 1 calc R . . . .
C63 C 0.8017(8) -0.0230(6) 0.7463(4) 0.046(3) Uani 1 1 d . . . . .
H63 H 0.7636 0.0214 0.7511 0.056 Uiso 1 1 calc R . . . .
C83 C 0.6798(8) 0.3864(6) 0.5463(5) 0.045(2) Uani 1 1 d . . . . .
C2 C -0.2367(7) 0.2855(5) 0.3326(4) 0.034(2) Uani 1 1 d . . . . .
C31 C -0.3254(8) 0.1269(6) 0.3453(4) 0.044(2) Uani 1 1 d . . . . .
C34 C -0.3293(7) 0.1125(6) 0.4639(4) 0.043(2) Uani 1 1 d . . . . .
C86 C 0.5901(8) 0.3823(7) 0.4913(5) 0.051(3) Uani 1 1 d . . . . .
C45 C -0.0158(7) 0.3761(6) 0.4624(4) 0.040(2) Uani 1 1 d . . . . .
H45 H -0.0576 0.4135 0.4804 0.047 Uiso 1 1 calc R . . . .
C12 C -0.5034(8) 0.4727(6) 0.0952(4) 0.049(3) Uani 1 1 d . . . . .
H12 H -0.4437 0.5068 0.1062 0.059 Uiso 1 1 calc R . . . .
C7 C -0.5061(7) 0.4147(6) 0.1270(5) 0.045(3) Uani 1 1 d . . . . .
C55 C 1.2747(7) 0.1507(6) 0.7497(4) 0.040(2) Uani 1 1 d . . . . .
C76 C 1.5042(8) 0.0329(6) 0.7544(5) 0.056(3) Uani 1 1 d . . . . .
H76 H 1.5466 0.0080 0.7824 0.067 Uiso 1 1 calc R . . . .
C81 C 0.8469(8) 0.4405(6) 0.6123(5) 0.052(3) Uani 1 1 d . . . . .
H81 H 0.9052 0.4753 0.6210 0.062 Uiso 1 1 calc R . . . .
C79 C 1.3810(7) 0.1066(6) 0.6725(5) 0.043(2) Uani 1 1 d . . . . .
H79 H 1.3385 0.1312 0.6443 0.052 Uiso 1 1 calc R . . . .
C65 C 0.8078(9) -0.1581(7) 0.7284(5) 0.057(3) Uani 1 1 d . . . . .
H65 H 0.7740 -0.2071 0.7202 0.069 Uiso 1 1 calc R . . . .
C15 C -0.5290(9) 0.6184(7) 0.2792(5) 0.058(3) Uani 1 1 d . . . . .
H15 H -0.5979 0.6193 0.2845 0.069 Uiso 1 1 calc R . . . .
C1 C -0.2707(7) 0.2223(5) 0.2778(4) 0.038(2) Uani 1 1 d . . . . .
C8 C -0.5933(8) 0.3672(6) 0.1127(5) 0.057(3) Uani 1 1 d . . . . .
H8 H -0.5954 0.3288 0.1342 0.068 Uiso 1 1 calc R . . . .
C77 C 1.5235(8) 0.0297(6) 0.6954(5) 0.055(3) Uani 1 1 d . . . . .
H77 H 1.5783 0.0013 0.6827 0.066 Uiso 1 1 calc R . . . .
C14 C -0.4914(9) 0.5504(6) 0.2533(5) 0.051(3) Uani 1 1 d . . . . .
H14 H -0.5357 0.5051 0.2400 0.061 Uiso 1 1 calc R . . . .
C62 C 0.9068(8) -0.0166(6) 0.7509(4) 0.042(2) Uani 1 1 d . . . . .
C29 C 0.2479(8) 0.3874(7) 0.3024(5) 0.060(3) Uani 1 1 d . . . . .
H29 H 0.2931 0.3740 0.3368 0.071 Uiso 1 1 calc R . . . .
C21 C -0.0003(11) 0.2612(8) 0.0079(5) 0.071(4) Uani 1 1 d . . . . .
H21 H -0.0138 0.2734 -0.0316 0.085 Uiso 1 1 calc R . . . .
C95 C 1.0607(10) 0.1524(6) 0.5121(5) 0.059(3) Uani 1 1 d . . . . .
H95 H 1.0000 0.1191 0.4935 0.071 Uiso 1 1 calc R . . . .
C75 C 1.4231(7) 0.0726(6) 0.7710(5) 0.045(2) Uani 1 1 d . . . . .
H75 H 1.4093 0.0749 0.8109 0.054 Uiso 1 1 calc R . . . .
C80 C 0.8433(7) 0.3898(6) 0.6501(4) 0.043(2) Uani 1 1 d . . . . .
C60 C 0.8807(9) 0.0595(6) 0.9453(5) 0.056(3) Uani 1 1 d . . . . .
H60 H 0.9051 0.0247 0.9697 0.067 Uiso 1 1 calc R . . . .
C20 C -0.0572(10) 0.2940(6) 0.0513(5) 0.061(3) Uani 1 1 d . . . . .
H20 H -0.1091 0.3279 0.0418 0.073 Uiso 1 1 calc R . . . .
C64 C 0.7504(9) -0.0958(6) 0.7344(5) 0.053(3) Uani 1 1 d . . . . .
H64 H 0.6779 -0.1009 0.7307 0.063 Uiso 1 1 calc R . . . .
C16 C -0.4677(10) 0.6850(7) 0.2975(5) 0.062(3) Uani 1 1 d . . . . .
H16 H -0.4929 0.7319 0.3163 0.074 Uiso 1 1 calc R . . . .
C78 C 1.4639(7) 0.0673(6) 0.6560(5) 0.047(3) Uani 1 1 d . . . . .
H78 H 1.4794 0.0665 0.6169 0.056 Uiso 1 1 calc R . . . .
C35 C -0.3993(7) 0.1560(6) 0.4361(4) 0.048(3) Uani 1 1 d . . . . .
H35 H -0.4493 0.1805 0.4569 0.057 Uiso 1 1 calc R . . . .
C10 C -0.6756(10) 0.4310(7) 0.0343(5) 0.066(3) Uani 1 1 d . . . . .
H10 H -0.7342 0.4359 0.0024 0.079 Uiso 1 1 calc R . . . .
C50 C 0.9907(7) 0.3088(5) 0.7066(4) 0.036(2) Uani 1 1 d . . . . .
C17 C -0.3686(10) 0.6826(6) 0.2882(5) 0.055(3) Uani 1 1 d . . . . .
H17A H -0.3266 0.7288 0.2996 0.066 Uiso 1 1 calc R . . . .
C71 C 1.5476(10) 0.2849(8) 0.9589(6) 0.073(4) Uani 1 1 d . . . . .
H71 H 1.6080 0.3046 0.9916 0.087 Uiso 1 1 calc R . . . .
C57 C 0.8138(9) 0.1641(6) 0.8773(5) 0.056(3) Uani 1 1 d . . . . .
H57 H 0.7899 0.1998 0.8538 0.067 Uiso 1 1 calc R . . . .
B4 B 1.0576(8) 0.0607(7) 0.6308(5) 0.038(3) Uani 1 1 d . . . . .
C74 C 1.3608(7) 0.1096(6) 0.7308(4) 0.043(2) Uani 1 1 d . . . . .
C24 C 0.0388(9) 0.2256(8) 0.1208(5) 0.068(4) Uani 1 1 d . . . . .
H24 H 0.0541 0.2131 0.1602 0.082 Uiso 1 1 calc R . . . .
C27 C 0.2219(9) 0.4429(7) 0.2155(5) 0.059(3) Uani 1 1 d . . . . .
H27 H 0.2489 0.4706 0.1916 0.071 Uiso 1 1 calc R . . . .
C88 C 0.5145(8) 0.3820(7) 0.3501(5) 0.056(3) Uani 1 1 d . . . . .
C51 C 0.9696(7) 0.2442(5) 0.6510(4) 0.036(2) Uani 1 1 d . . . . .
C58 C 0.7681(9) 0.1568(7) 0.9245(5) 0.063(3) Uani 1 1 d . . . . .
H58 H 0.7138 0.1882 0.9339 0.076 Uiso 1 1 calc R . . . .
C87 C 0.5050(8) 0.4377(6) 0.4073(5) 0.060(3) Uani 1 1 d . . . . .
H87A H 0.4375 0.4271 0.4159 0.072 Uiso 1 1 calc R . . . .
H87B H 0.5048 0.4890 0.3999 0.072 Uiso 1 1 calc R . . . .
C9 C -0.6798(8) 0.3757(7) 0.0659(6) 0.064(3) Uani 1 1 d . . . . .
H9A H -0.7410 0.3435 0.0561 0.076 Uiso 1 1 calc R . . . .
C59 C 0.8005(10) 0.1042(7) 0.9582(5) 0.065(3) Uani 1 1 d . . . . .
H59 H 0.7679 0.0986 0.9902 0.078 Uiso 1 1 calc R . . . .
C22 C 0.0733(10) 0.2129(8) 0.0201(6) 0.071(4) Uani 1 1 d . . . . .
H22 H 0.1121 0.1925 -0.0101 0.085 Uiso 1 1 calc R . . . .
C11 C -0.5882(9) 0.4792(7) 0.0481(5) 0.066(3) Uani 1 1 d . . . . .
H11 H -0.5861 0.5165 0.0256 0.079 Uiso 1 1 calc R . . . .
C92 C 1.2357(9) 0.2483(7) 0.5632(5) 0.055(3) Uani 1 1 d . U . . .
H92 H 1.2966 0.2814 0.5806 0.066 Uiso 1 1 calc R . . . .
C37 C -0.3368(8) 0.1001(8) 0.5261(5) 0.067(4) Uani 1 1 d . . . . .
C93 C 1.2386(10) 0.1757(8) 0.5234(6) 0.071(3) Uani 1 1 d . U . . .
C72 C 1.5434(10) 0.2880(8) 0.8983(6) 0.081(4) Uani 1 1 d . . . . .
H72 H 1.6008 0.3102 0.8892 0.097 Uiso 1 1 calc R . . . .
C38 C -0.2496(8) 0.0716(7) 0.6244(5) 0.061(3) Uani 1 1 d . . . . .
H38A H -0.3086 0.0345 0.6174 0.073 Uiso 1 1 calc R . . . .
H38B H -0.1850 0.0470 0.6378 0.073 Uiso 1 1 calc R . . . .
C69 C 1.3762(9) 0.2256(7) 0.9255(5) 0.064(3) Uani 1 1 d . . . . .
H69 H 1.3190 0.2045 0.9356 0.077 Uiso 1 1 calc R . . . .
C73 C 1.4553(9) 0.2586(7) 0.8501(5) 0.063(3) Uani 1 1 d . . . . .
H73 H 1.4536 0.2596 0.8080 0.076 Uiso 1 1 calc R . . . .
C28 C 0.2879(8) 0.4253(7) 0.2657(5) 0.063(3) Uani 1 1 d . . . . .
H28 H 0.3601 0.4389 0.2754 0.076 Uiso 1 1 calc R . . . .
C23 C 0.0923(10) 0.1928(8) 0.0768(6) 0.083(4) Uani 1 1 d . . . . .
H23 H 0.1418 0.1569 0.0850 0.099 Uiso 1 1 calc R . . . .
C39 C -0.2566(9) 0.1358(8) 0.6736(6) 0.064(3) Uani 1 1 d . U . . .
B2 B -0.1326(9) 0.4680(7) 0.3433(5) 0.044(3) Uani 1 1 d . . . . .
C03P C 0.8914(11) 0.4594(8) 0.9242(7) 0.087(4) Uani 1 1 d . . . . .
H03C H 0.9385 0.4494 0.8953 0.104 Uiso 1 1 calc R . . . .
H03D H 0.8579 0.5071 0.9204 0.104 Uiso 1 1 calc R . . . .
B1 B -0.3368(9) 0.2230(7) 0.1168(5) 0.042(3) Uani 1 1 d . . . . .
C70 C 1.4657(10) 0.2540(8) 0.9721(6) 0.076(4) Uani 1 1 d . . . . .
H70 H 1.4695 0.2516 1.0142 0.091 Uiso 1 1 calc R . . . .
B3 B 1.0776(9) 0.3063(7) 0.8648(5) 0.046(3) Uani 1 1 d . . . . .
C89 C 0.5235(9) 0.3360(8) 0.3048(6) 0.070(4) Uani 1 1 d . . . . .
H89 H 0.5308 0.2988 0.2681 0.084 Uiso 1 1 calc R . . . .
C03V C 0.8078(12) 0.3940(9) 0.9028(9) 0.114(6) Uani 1 1 d D . . . .
H03E H 0.8413 0.3477 0.9108 0.137 Uiso 1 1 calc R . . B 1
H03F H 0.7584 0.4065 0.9301 0.137 Uiso 1 1 calc R . . B 1
C03W C 0.9548(11) 0.4710(8) 0.9907(7) 0.087(4) Uani 1 1 d . . . . .
H03G H 0.9811 0.4216 0.9960 0.104 Uiso 1 1 calc R . . . .
H03H H 0.9091 0.4873 1.0200 0.104 Uiso 1 1 calc R . . . .
C94 C 1.1523(11) 0.1301(8) 0.4984(6) 0.077(4) Uani 1 1 d . U . . .
H94 H 1.1547 0.0814 0.4706 0.093 Uiso 1 1 calc R . . . .
C03Y C 0.3060(15) 0.0192(11) -0.0905(8) 0.127(3) Uani 1 1 d . . . . .
H03A H 0.3273 -0.0339 -0.0965 0.152 Uiso 1 1 calc R . . . .
H03B H 0.3625 0.0505 -0.0960 0.152 Uiso 1 1 calc R . . . .
O19 O 1.3747(12) 0.1015(8) 0.4990(7) 0.053(4) Uiso 0.5 1 d . . P C 1
H19 H 1.4383 0.0944 0.5041 0.079 Uiso 0.5 1 calc GR . P C 1
C40 C -0.2579(10) 0.1910(8) 0.7151(6) 0.077(4) Uani 1 1 d . U . . .
H40 H -0.2589 0.2352 0.7483 0.092 Uiso 1 1 calc R . . . .
C041 C 0.2077(14) 0.0204(10) -0.1420(8) 0.127(3) Uani 1 1 d . . . . .
H04A H 0.2245 0.0084 -0.1834 0.190 Uiso 1 1 calc GR . . . .
H04B H 0.1807 0.0711 -0.1334 0.190 Uiso 1 1 calc GR . . . .
H04C H 0.1552 -0.0177 -0.1422 0.190 Uiso 1 1 calc GR . . . .
C042 C 0.3908(14) 0.0418(11) 0.0247(8) 0.127(3) Uani 1 1 d . . . . .
H04D H 0.4508 0.0673 0.0172 0.152 Uiso 1 1 calc R . . . .
H04E H 0.4044 -0.0127 0.0197 0.152 Uiso 1 1 calc R . . . .
C043 C 0.2935(15) 0.0476(11) -0.0259(8) 0.127(3) Uani 1 1 d . . . . .
H04F H 0.2346 0.0182 -0.0211 0.152 Uiso 1 1 calc R . . . .
H04G H 0.2763 0.1016 -0.0190 0.152 Uiso 1 1 calc R . . . .
C044 C 0.3834(15) 0.0772(10) 0.0930(8) 0.127(3) Uani 1 1 d . . . . .
H04H H 0.3219 0.0528 0.0998 0.152 Uiso 1 1 calc R . . . .
H04I H 0.4453 0.0649 0.1220 0.152 Uiso 1 1 calc R . . . .
C045 C 0.3718(14) 0.1881(10) 0.1779(8) 0.127(3) Uani 1 1 d . . . . .
H04J H 0.3171 0.1587 0.1862 0.190 Uiso 1 1 calc GR . . . .
H04K H 0.3569 0.2420 0.1865 0.190 Uiso 1 1 calc GR . . . .
H04L H 0.4387 0.1824 0.2053 0.190 Uiso 1 1 calc GR . . . .
C046 C 0.750(2) 0.3754(18) 0.8396(14) 0.087(4) Uani 0.5 1 d . . P D 1
H04O H 0.7920 0.3462 0.8124 0.130 Uiso 0.5 1 calc GR . P D 1
H04P H 0.7317 0.4223 0.8271 0.130 Uiso 0.5 1 calc GR . P D 1
H04Q H 0.6870 0.3447 0.8352 0.130 Uiso 0.5 1 calc GR . P D 1
C047 C 0.3758(15) 0.1590(10) 0.1102(8) 0.127(3) Uani 1 1 d . . . . .
H04M H 0.3125 0.1721 0.0827 0.152 Uiso 1 1 calc R . . . .
H04N H 0.4364 0.1843 0.1032 0.152 Uiso 1 1 calc R . . . .
O19A O 1.3256(12) 0.0807(9) 0.4588(7) 0.060(4) Uiso 0.5 1 d . . P A 2
C96 C 1.362(2) 0.1759(15) 0.5291(12) 0.052(7) Uiso 0.5 1 d . . P C 1
C96A C 1.3216(16) 0.1381(12) 0.4996(9) 0.038(4) Uiso 0.5 1 d . . P A 2
O18 O 1.4345(12) 0.2173(9) 0.5491(7) 0.053(4) Uiso 0.5 1 d . . P C 1
H03V H 0.756(15) 0.395(16) 0.864(6) 0.079 Uiso 0.5 1 d DR . P E 2

loop_
_atom_site_aniso_label
_atom_site_aniso_U_11
_atom_site_aniso_U_22
_atom_site_aniso_U_33
_atom_site_aniso_U_23
_atom_site_aniso_U_13
_atom_site_aniso_U_12
Fe1 0.0405(8) 0.0493(9) 0.0262(7) 0.0074(6) 0.0080(6) 0.0002(7)
Fe2 0.0430(9) 0.0485(9) 0.0270(7) 0.0077(6) 0.0084(6) 0.0045(7)
S2 0.0435(15) 0.0605(17) 0.0272(12) 0.0120(11) 0.0112(11) 0.0022(12)
S4 0.0455(15) 0.0593(17) 0.0300(13) 0.0130(12) 0.0091(11) 0.0076(13)
S1 0.0668(18) 0.0480(16) 0.0331(13) 0.0095(12) 0.0154(12) -0.0036(13)
S3 0.0578(18) 0.0493(17) 0.0404(14) 0.0055(12) 0.0053(13) 0.0075(13)
F4 0.046(3) 0.052(3) 0.034(3) 0.007(3) 0.014(2) 0.007(3)
F2 0.046(3) 0.056(4) 0.035(3) 0.004(3) 0.003(3) -0.006(3)
F1 0.061(4) 0.055(4) 0.030(3) 0.003(3) 0.009(3) -0.004(3)
O12 0.039(4) 0.047(4) 0.024(3) 0.004(3) 0.007(3) 0.002(3)
F3 0.060(4) 0.058(4) 0.028(3) 0.004(3) 0.011(3) -0.002(3)
O6 0.041(4) 0.053(4) 0.029(3) 0.004(3) 0.010(3) -0.003(3)
O13 0.060(4) 0.045(4) 0.031(4) 0.002(3) 0.020(3) 0.002(3)
O5 0.045(4) 0.052(4) 0.023(3) 0.008(3) 0.005(3) -0.010(3)
O11 0.052(4) 0.049(4) 0.023(3) 0.003(3) 0.012(3) 0.000(3)
O16 0.037(4) 0.066(5) 0.029(3) 0.005(3) 0.007(3) 0.002(3)
O4 0.046(4) 0.049(4) 0.025(3) 0.003(3) 0.003(3) -0.006(3)
O14 0.051(4) 0.036(4) 0.030(3) 0.005(3) 0.010(3) 0.006(3)
O3 0.046(4) 0.048(4) 0.036(4) 0.008(3) 0.005(3) 0.004(3)
O1 0.055(4) 0.049(4) 0.024(3) 0.001(3) 0.010(3) -0.003(3)
O8 0.052(4) 0.053(5) 0.045(4) 0.008(4) 0.007(3) 0.003(4)
O2 0.050(4) 0.048(4) 0.021(3) 0.001(3) 0.005(3) -0.005(3)
O15 0.061(5) 0.055(5) 0.025(3) 0.005(3) 0.006(3) 0.006(4)
N5 0.059(6) 0.038(5) 0.027(4) 0.008(4) 0.008(4) 0.004(4)
O9 0.047(4) 0.067(5) 0.042(4) 0.015(4) 0.006(3) 0.005(4)
N15 0.045(5) 0.048(5) 0.030(4) 0.006(4) 0.001(4) 0.004(4)
N6 0.051(5) 0.048(5) 0.019(4) 0.014(3) 0.010(4) 0.006(4)
O17 0.048(5) 0.056(5) 0.068(5) 0.021(4) 0.004(4) -0.003(4)
N16 0.042(5) 0.041(5) 0.035(4) 0.011(4) 0.003(4) 0.003(4)
N12 0.047(5) 0.034(5) 0.029(4) -0.002(3) 0.012(4) -0.008(4)
N13 0.048(5) 0.043(5) 0.024(4) 0.008(4) 0.006(3) 0.009(4)
N4 0.040(5) 0.057(5) 0.025(4) 0.011(4) 0.008(4) -0.004(4)
N14 0.051(5) 0.050(5) 0.024(4) 0.003(4) 0.011(4) 0.008(4)
N3 0.051(5) 0.040(5) 0.028(4) 0.000(4) 0.009(4) -0.010(4)
N11 0.040(4) 0.039(5) 0.023(4) -0.003(3) 0.009(3) -0.005(4)
N2 0.025(4) 0.049(5) 0.029(4) 0.008(4) 0.005(3) -0.001(3)
N1 0.044(5) 0.050(5) 0.027(4) 0.008(4) 0.013(4) 0.005(4)
C3 0.037(5) 0.043(6) 0.035(5) 0.005(4) 0.010(4) -0.002(5)
C42 0.055(7) 0.051(6) 0.022(5) 0.004(4) 0.016(4) 0.011(5)
N7 0.036(5) 0.101(8) 0.047(5) 0.040(5) 0.016(4) 0.013(5)
C5 0.035(6) 0.046(6) 0.034(5) 0.010(4) 0.008(4) 0.007(4)
N17 0.052(6) 0.061(6) 0.060(6) 0.021(5) -0.004(5) -0.012(5)
C41 0.042(6) 0.051(6) 0.031(5) 0.011(4) 0.016(4) 0.009(5)
C25 0.054(6) 0.048(6) 0.032(5) 0.012(4) 0.023(5) 0.007(5)
C43 0.046(6) 0.055(7) 0.024(5) 0.017(5) 0.005(4) 0.004(5)
C56 0.058(7) 0.050(7) 0.034(5) 0.010(5) 0.019(5) -0.003(5)
C32 0.047(6) 0.047(6) 0.050(6) 0.010(5) 0.021(5) 0.002(5)
C47 0.059(7) 0.041(6) 0.023(5) 0.013(4) 0.011(5) 0.015(5)
C44 0.045(6) 0.046(6) 0.028(5) 0.009(4) -0.004(4) -0.001(5)
C30 0.046(6) 0.056(7) 0.026(5) 0.013(4) 0.009(4) 0.003(5)
C90 0.065(7) 0.037(6) 0.032(5) 0.019(4) 0.017(5) 0.004(5)
C54 0.034(6) 0.054(6) 0.036(5) 0.021(5) 0.009(4) 0.005(5)
C4 0.046(6) 0.042(6) 0.027(5) 0.004(4) 0.013(4) 0.001(5)
C67 0.064(7) 0.049(7) 0.039(6) 0.009(5) 0.016(5) 0.014(6)
C13 0.051(7) 0.045(6) 0.032(5) 0.011(4) 0.004(5) 0.010(5)
C84 0.057(7) 0.044(6) 0.051(6) 0.014(5) 0.024(5) 0.009(5)
C85 0.048(6) 0.060(7) 0.032(5) 0.013(5) 0.012(5) 0.008(5)
C53 0.040(6) 0.055(7) 0.023(5) 0.014(4) 0.008(4) 0.008(5)
C66 0.077(9) 0.051(7) 0.035(6) 0.003(5) 0.012(5) 0.004(6)
C36 0.046(6) 0.048(6) 0.042(6) 0.017(5) 0.006(5) 0.002(5)
C82 0.055(7) 0.054(7) 0.057(7) 0.024(5) 0.015(6) 0.009(6)
O7 0.079(4) 0.132(5) 0.080(4) 0.047(4) 0.027(4) 0.023(4)
C33 0.052(7) 0.057(7) 0.038(6) 0.020(5) 0.007(5) 0.010(5)
C19 0.048(6) 0.055(7) 0.029(5) 0.005(5) 0.018(4) -0.002(5)
C6 0.035(6) 0.056(7) 0.035(5) 0.015(5) 0.009(4) -0.003(5)
C68 0.042(6) 0.050(6) 0.035(5) 0.013(5) 0.000(4) 0.004(5)
C52 0.037(5) 0.055(7) 0.030(5) 0.018(4) 0.011(4) 0.005(5)
C46 0.043(6) 0.063(7) 0.022(5) 0.019(5) 0.010(4) 0.014(5)
C18 0.045(6) 0.054(7) 0.041(6) 0.017(5) -0.001(5) -0.003(5)
C26 0.032(5) 0.064(7) 0.044(6) 0.022(5) 0.012(4) 0.000(5)
C91 0.048(7) 0.085(9) 0.039(6) 0.022(6) 0.017(5) 0.027(6)
C61 0.064(7) 0.051(7) 0.045(6) 0.016(5) 0.014(5) 0.000(5)
C63 0.050(7) 0.050(7) 0.036(6) 0.010(5) 0.007(5) 0.002(5)
C83 0.038(6) 0.055(7) 0.042(6) 0.012(5) 0.010(5) 0.010(5)
C2 0.029(5) 0.046(6) 0.029(5) 0.013(4) 0.008(4) 0.000(4)
C31 0.057(7) 0.043(6) 0.036(5) 0.011(5) 0.017(5) 0.013(5)
C34 0.035(5) 0.064(7) 0.040(5) 0.026(5) 0.015(4) 0.014(5)
C86 0.048(7) 0.058(7) 0.054(7) 0.019(6) 0.020(5) 0.005(6)
C45 0.043(6) 0.050(6) 0.028(5) 0.009(4) 0.014(4) 0.008(5)
C12 0.054(7) 0.054(7) 0.037(6) 0.010(5) 0.008(5) 0.005(5)
C7 0.034(6) 0.049(6) 0.046(6) 0.008(5) 0.003(5) 0.002(5)
C55 0.044(6) 0.048(6) 0.034(5) 0.019(4) 0.011(4) 0.007(5)
C76 0.050(7) 0.067(8) 0.055(7) 0.025(6) 0.010(5) -0.007(6)
C81 0.047(6) 0.050(7) 0.053(7) 0.010(5) 0.006(5) 0.009(5)
C79 0.039(6) 0.049(6) 0.047(6) 0.020(5) 0.012(5) 0.001(5)
C65 0.067(8) 0.052(7) 0.046(6) 0.006(5) 0.009(6) -0.001(6)
C15 0.060(7) 0.064(8) 0.056(7) 0.016(6) 0.027(6) 0.011(6)
C1 0.043(6) 0.045(6) 0.034(5) 0.018(5) 0.016(4) 0.007(5)
C8 0.050(7) 0.062(8) 0.053(7) 0.008(6) 0.008(5) -0.001(6)
C77 0.038(6) 0.064(8) 0.066(7) 0.020(6) 0.014(5) 0.012(5)
C14 0.059(7) 0.046(7) 0.041(6) 0.000(5) 0.012(5) 0.003(5)
C62 0.049(6) 0.048(6) 0.026(5) 0.006(4) 0.005(4) 0.004(5)
C29 0.044(7) 0.084(9) 0.059(7) 0.035(6) 0.010(5) -0.001(6)
C21 0.090(10) 0.089(10) 0.038(6) 0.014(6) 0.027(6) -0.008(8)
C95 0.082(9) 0.053(7) 0.047(6) 0.010(5) 0.028(6) -0.013(6)
C75 0.040(6) 0.059(7) 0.039(6) 0.018(5) 0.010(5) 0.006(5)
C80 0.034(6) 0.054(7) 0.041(6) 0.009(5) 0.013(4) 0.005(5)
C60 0.077(8) 0.063(8) 0.037(6) 0.019(5) 0.023(6) 0.010(6)
C20 0.091(9) 0.052(7) 0.038(6) 0.004(5) 0.023(6) 0.001(6)
C64 0.052(7) 0.065(8) 0.044(6) 0.018(5) 0.014(5) 0.003(6)
C16 0.086(10) 0.057(8) 0.046(7) 0.014(6) 0.022(6) 0.022(7)
C78 0.036(6) 0.059(7) 0.051(6) 0.019(5) 0.017(5) 0.000(5)
C35 0.036(6) 0.073(8) 0.040(6) 0.016(5) 0.018(5) 0.003(5)
C10 0.062(8) 0.077(9) 0.048(7) 0.010(6) -0.004(6) 0.004(7)
C50 0.041(6) 0.042(6) 0.024(5) 0.004(4) 0.009(4) -0.003(4)
C17 0.076(9) 0.046(7) 0.042(6) 0.012(5) 0.010(6) 0.008(6)
C71 0.052(8) 0.087(10) 0.050(8) -0.002(7) -0.020(6) 0.006(7)
C57 0.074(8) 0.064(8) 0.039(6) 0.020(5) 0.026(6) 0.014(6)
B4 0.026(6) 0.049(7) 0.035(6) 0.007(5) 0.005(5) 0.000(5)
C74 0.034(5) 0.062(7) 0.033(5) 0.011(5) 0.011(4) 0.008(5)
C24 0.063(8) 0.107(11) 0.040(6) 0.017(6) 0.024(6) 0.029(7)
C27 0.061(8) 0.073(8) 0.058(7) 0.034(6) 0.024(6) 0.005(6)
C88 0.043(7) 0.079(9) 0.049(7) 0.022(6) 0.008(5) 0.016(6)
C51 0.044(6) 0.041(6) 0.034(5) 0.019(4) 0.018(4) 0.004(4)
C58 0.076(8) 0.074(9) 0.047(7) 0.011(6) 0.034(6) 0.015(7)
C87 0.048(7) 0.060(8) 0.065(8) 0.024(6) -0.007(6) -0.004(6)
C9 0.034(6) 0.072(9) 0.070(8) 0.001(7) 0.003(6) -0.005(6)
C59 0.082(9) 0.072(9) 0.056(7) 0.025(6) 0.034(7) -0.011(7)
C22 0.059(8) 0.097(11) 0.055(8) 0.001(7) 0.030(6) -0.003(7)
C11 0.067(8) 0.079(9) 0.047(7) 0.019(6) 0.004(6) 0.007(7)
C92 0.056(5) 0.064(5) 0.049(4) 0.025(4) 0.010(4) 0.003(4)
C37 0.029(6) 0.131(12) 0.058(7) 0.042(7) 0.021(5) 0.008(6)
C93 0.076(5) 0.079(5) 0.068(5) 0.030(4) 0.027(4) 0.018(4)
C72 0.053(8) 0.098(11) 0.083(10) 0.032(8) -0.010(7) -0.008(7)
C38 0.040(6) 0.099(10) 0.054(7) 0.038(7) 0.013(5) -0.001(6)
C69 0.064(8) 0.086(9) 0.037(6) 0.016(6) 0.001(5) 0.007(6)
C73 0.054(7) 0.082(9) 0.050(7) 0.025(6) -0.002(6) -0.008(6)
C28 0.033(6) 0.094(9) 0.066(8) 0.036(7) 0.003(5) -0.005(6)
C23 0.070(9) 0.112(12) 0.062(8) 0.014(8) 0.021(7) 0.038(8)
C39 0.065(5) 0.072(5) 0.060(5) 0.027(4) 0.013(4) -0.001(4)
B2 0.041(7) 0.052(8) 0.038(6) 0.015(6) 0.006(5) -0.003(6)
C03P 0.092(10) 0.081(9) 0.093(10) 0.034(8) 0.022(8) -0.008(7)
B1 0.046(7) 0.042(7) 0.031(6) 0.002(5) 0.006(5) -0.003(5)
C70 0.063(9) 0.100(11) 0.045(7) 0.003(7) -0.009(6) 0.026(8)
B3 0.045(7) 0.064(8) 0.023(6) -0.002(5) 0.009(5) -0.008(6)
C89 0.060(8) 0.095(10) 0.061(8) 0.025(7) 0.020(6) 0.030(7)
C03V 0.092(13) 0.086(12) 0.18(2) 0.023(12) 0.067(12) -0.006(10)
C03W 0.101(12) 0.074(10) 0.088(10) 0.011(8) 0.038(9) -0.006(7)
C94 0.091(6) 0.074(5) 0.076(5) 0.020(4) 0.036(4) 0.012(4)
C03Y 0.137(6) 0.131(6) 0.118(6) 0.041(5) 0.032(5) -0.013(5)
C40 0.081(5) 0.082(5) 0.071(5) 0.029(4) 0.016(4) 0.006(4)
C041 0.137(6) 0.131(6) 0.118(6) 0.041(5) 0.032(5) -0.013(5)
C042 0.137(6) 0.131(6) 0.118(6) 0.041(5) 0.032(5) -0.013(5)
C043 0.137(6) 0.131(6) 0.118(6) 0.041(5) 0.032(5) -0.013(5)
C044 0.137(6) 0.131(6) 0.118(6) 0.041(5) 0.032(5) -0.013(5)
C045 0.137(6) 0.131(6) 0.118(6) 0.041(5) 0.032(5) -0.013(5)
C046 0.092(10) 0.081(9) 0.093(10) 0.034(8) 0.022(8) -0.008(7)
C047 0.137(6) 0.131(6) 0.118(6) 0.041(5) 0.032(5) -0.013(5)

_geom_special_details            
;
 All esds (except the esd in the dihedral angle between two l.s. planes)
 are estimated using the full covariance matrix.  The cell esds are taken
 into account individually in the estimation of esds in distances, angles
 and torsion angles; correlations between esds in cell parameters are only
 used when they are defined by crystal symmetry.  An approximate (isotropic)
 treatment of cell esds is used for estimating esds involving l.s. planes.
;
loop_
_geom_bond_atom_site_label_1
_geom_bond_atom_site_label_2
_geom_bond_distance
_geom_bond_site_symmetry_2
_geom_bond_publ_flag
Fe1 N5 1.910(8) . ?
Fe1 N6 1.877(8) . ?
Fe1 N4 1.894(8) . ?
Fe1 N3 1.895(8) . ?
Fe1 N2 1.929(7) . ?
Fe1 N1 1.890(8) . ?
Fe2 N15 1.901(7) . ?
Fe2 N16 1.884(8) . ?
Fe2 N12 1.914(7) . ?
Fe2 N13 1.913(8) . ?
Fe2 N14 1.886(8) . ?
Fe2 N11 1.902(8) . ?
S2 C46 1.784(10) . ?
S2 C2 1.772(9) . ?
S4 C90 1.777(11) . ?
S4 C51 1.783(9) . ?
S1 C31 1.772(10) . ?
S1 C1 1.754(10) . ?
S3 C80 1.773(9) . ?
S3 C50 1.727(10) . ?
F4 B4 1.363(12) . ?
F2 B2 1.368(12) . ?
F1 B1 1.361(11) . ?
O12 N12 1.372(9) . ?
O12 B4 1.464(12) . ?
F3 B3 1.352(12) . ?
O6 N6 1.369(9) . ?
O6 B2 1.490(14) . ?
O13 N13 1.378(9) . ?
O13 B3 1.484(13) . ?
O5 N5 1.372(9) . ?
O5 B1 1.486(13) . ?
O11 N11 1.360(9) . ?
O11 B3 1.471(13) . ?
O16 N16 1.401(9) . ?
O16 B4 1.447(12) . ?
O4 N4 1.360(9) . ?
O4 B2 1.461(12) . ?
O14 N14 1.367(9) . ?
O14 B4 1.522(13) . ?
O3 N3 1.369(9) . ?
O3 B1 1.466(13) . ?
O1 N1 1.367(9) . ?
O1 B1 1.501(13) . ?
O8 C47 1.229(11) . ?
O2 N2 1.361(9) . ?
O2 B2 1.506(13) . ?
O15 N15 1.369(10) . ?
O15 B3 1.484(14) . ?
N5 C5 1.316(12) . ?
O9 C47 1.322(11) . ?
N15 C54 1.305(12) . ?
N6 C6 1.330(11) . ?
O17 C86 1.255(12) . ?
N16 C55 1.326(11) . ?
N12 C51 1.286(11) . ?
N13 C52 1.316(12) . ?
N4 C4 1.316(11) . ?
N14 C53 1.340(12) . ?
N3 C3 1.328(12) . ?
N11 C50 1.330(10) . ?
N2 C2 1.313(11) . ?
N1 C1 1.333(11) . ?
C3 C4 1.444(12) . ?
C3 C7 1.488(12) . ?
C42 C41 1.392(13) . ?
C42 C43 1.394(13) . ?
N7 C37 1.320(12) . ?
N7 C38 1.462(12) . ?
C5 C19 1.458(13) . ?
C5 C6 1.444(12) . ?
N17 C86 1.329(13) . ?
N17 C87 1.456(12) . ?
C41 C46 1.378(13) . ?
C25 C30 1.377(12) . ?
C25 C6 1.448(13) . ?
C25 C26 1.418(13) . ?
C43 C47 1.478(14) . ?
C43 C44 1.396(13) . ?
C56 C52 1.457(13) . ?
C56 C61 1.398(13) . ?
C56 C57 1.393(14) . ?
C32 C33 1.396(13) . ?
C32 C31 1.377(13) . ?
C44 C45 1.378(13) . ?
C30 C29 1.345(13) . ?
C90 C91 1.377(14) . ?
C90 C95 1.373(14) . ?
C54 C68 1.477(12) . ?
C54 C55 1.452(13) . ?
C4 C13 1.485(13) . ?
O18A C96A 1.32(3) . ?
C67 C66 1.380(14) . ?
C67 C62 1.380(13) . ?
C13 C18 1.409(14) . ?
C13 C14 1.379(14) . ?
C84 C85 1.384(13) . ?
C84 C83 1.413(14) . ?
C85 C80 1.370(14) . ?
C53 C52 1.446(13) . ?
C53 C62 1.475(14) . ?
C66 C65 1.394(15) . ?
C36 C31 1.372(13) . ?
C36 C35 1.407(13) . ?
C82 C83 1.366(14) . ?
C82 C81 1.369(13) . ?
O7 C37 1.213(13) . ?
C33 C34 1.387(13) . ?
C19 C20 1.425(13) . ?
C19 C24 1.356(14) . ?
C68 C69 1.403(14) . ?
C68 C73 1.375(15) . ?
C46 C45 1.400(13) . ?
C18 C17 1.380(14) . ?
C26 C27 1.381(14) . ?
C91 C92 1.378(14) . ?
C61 C60 1.376(14) . ?
C63 C62 1.378(14) . ?
C63 C64 1.420(14) . ?
C83 C86 1.494(13) . ?
C2 C1 1.436(13) . ?
C34 C35 1.367(12) . ?
C34 C37 1.504(14) . ?
C12 C7 1.422(14) . ?
C12 C11 1.385(13) . ?
C7 C8 1.368(14) . ?
C55 C74 1.455(13) . ?
C76 C77 1.400(15) . ?
C76 C75 1.371(14) . ?
C81 C80 1.413(14) . ?
C79 C78 1.387(13) . ?
C79 C74 1.391(13) . ?
C65 C64 1.363(14) . ?
C15 C14 1.374(14) . ?
C15 C16 1.371(16) . ?
C8 C9 1.405(14) . ?
C77 C78 1.368(13) . ?
C29 C28 1.391(15) . ?
C21 C20 1.391(16) . ?
C21 C22 1.343(16) . ?
C95 C94 1.363(16) . ?
C75 C74 1.388(12) . ?
C60 C59 1.381(15) . ?
C16 C17 1.380(16) . ?
C10 C9 1.381(16) . ?
C10 C11 1.379(16) . ?
C50 C51 1.454(12) . ?
C71 C72 1.371(17) . ?
C71 C70 1.352(18) . ?
C57 C58 1.377(14) . ?
C24 C23 1.370(16) . ?
C27 C28 1.370(13) . ?
C88 C87 1.454(16) . ?
C88 C89 1.175(16) . ?
C58 C59 1.379(15) . ?
C22 C23 1.387(17) . ?
C92 C93 1.399(16) . ?
C93 C94 1.332(17) . ?
C93 C96 1.62(3) . ?
C93 C96A 1.44(2) . ?
C72 C73 1.395(15) . ?
C38 C39 1.409(16) . ?
C69 C70 1.386(15) . ?
C39 C40 1.188(17) . ?
C03P C03V 1.526(19) . ?
C03P C03W 1.501(18) . ?
C03V C046 1.41(3) . ?
C03W C03W 1.50(2) 2_767 ?
C03Y C041 1.54(2) . ?
C03Y C043 1.47(2) . ?
O19 C96 1.38(3) . ?
C042 C043 1.54(2) . ?
C042 C044 1.54(2) . ?
C044 C047 1.45(2) . ?
C045 C047 1.50(2) . ?
O19A C96A 1.21(2) . ?
C96 O18 1.14(3) . ?

loop_
_geom_angle_atom_site_label_1
_geom_angle_atom_site_label_2
_geom_angle_atom_site_label_3
_geom_angle
_geom_angle_site_symmetry_1
_geom_angle_site_symmetry_3
_geom_angle_publ_flag
N5 Fe1 N2 151.1(3) . . ?
N6 Fe1 N5 78.7(3) . . ?
N6 Fe1 N4 87.8(3) . . ?
N6 Fe1 N3 155.5(3) . . ?
N6 Fe1 N2 85.0(3) . . ?
N6 Fe1 N1 112.1(3) . . ?
N4 Fe1 N5 114.8(3) . . ?
N4 Fe1 N3 79.5(3) . . ?
N4 Fe1 N2 88.1(3) . . ?
N3 Fe1 N5 87.6(3) . . ?
N3 Fe1 N2 115.0(3) . . ?
N1 Fe1 N5 85.8(3) . . ?
N1 Fe1 N4 154.4(3) . . ?
N1 Fe1 N3 86.7(3) . . ?
N1 Fe1 N2 78.3(3) . . ?
N15 Fe2 N12 152.3(3) . . ?
N15 Fe2 N13 87.5(3) . . ?
N15 Fe2 N11 87.4(3) . . ?
N16 Fe2 N15 77.2(3) . . ?
N16 Fe2 N12 87.8(3) . . ?
N16 Fe2 N13 151.9(3) . . ?
N16 Fe2 N14 86.2(3) . . ?
N16 Fe2 N11 115.4(3) . . ?
N13 Fe2 N12 114.7(3) . . ?
N14 Fe2 N15 113.8(3) . . ?
N14 Fe2 N12 87.9(3) . . ?
N14 Fe2 N13 78.7(3) . . ?
N14 Fe2 N11 153.3(3) . . ?
N11 Fe2 N12 78.1(3) . . ?
N11 Fe2 N13 86.7(3) . . ?
C2 S2 C46 98.2(4) . . ?
C90 S4 C51 97.2(4) . . ?
C1 S1 C31 104.0(5) . . ?
C50 S3 C80 102.3(5) . . ?
N12 O12 B4 113.0(7) . . ?
N6 O6 B2 110.6(7) . . ?
N13 O13 B3 112.1(7) . . ?
N5 O5 B1 111.3(7) . . ?
N11 O11 B3 110.6(7) . . ?
N16 O16 B4 112.2(7) . . ?
N4 O4 B2 112.3(7) . . ?
N14 O14 B4 110.1(7) . . ?
N3 O3 B1 111.5(7) . . ?
N1 O1 B1 110.5(7) . . ?
N2 O2 B2 111.7(7) . . ?
N15 O15 B3 113.3(7) . . ?
O5 N5 Fe1 122.1(6) . . ?
C5 N5 Fe1 118.8(6) . . ?
C5 N5 O5 117.0(8) . . ?
O15 N15 Fe2 120.3(6) . . ?
C54 N15 Fe2 120.6(6) . . ?
C54 N15 O15 118.5(8) . . ?
O6 N6 Fe1 123.8(6) . . ?
C6 N6 Fe1 119.5(6) . . ?
C6 N6 O6 114.6(8) . . ?
O16 N16 Fe2 121.3(5) . . ?
C55 N16 Fe2 121.5(6) . . ?
C55 N16 O16 115.3(8) . . ?
O12 N12 Fe2 120.4(6) . . ?
C51 N12 Fe2 119.2(6) . . ?
C51 N12 O12 118.7(7) . . ?
O13 N13 Fe2 120.8(6) . . ?
C52 N13 Fe2 119.2(6) . . ?
C52 N13 O13 118.0(8) . . ?
O4 N4 Fe1 122.4(5) . . ?
C4 N4 Fe1 118.6(6) . . ?
C4 N4 O4 116.6(8) . . ?
O14 N14 Fe2 123.8(6) . . ?
C53 N14 Fe2 119.3(6) . . ?
C53 N14 O14 115.9(8) . . ?
O3 N3 Fe1 123.1(6) . . ?
C3 N3 Fe1 117.8(6) . . ?
C3 N3 O3 116.7(7) . . ?
O11 N11 Fe2 123.4(5) . . ?
C50 N11 Fe2 119.5(6) . . ?
C50 N11 O11 115.8(7) . . ?
O2 N2 Fe1 121.4(6) . . ?
C2 N2 Fe1 117.9(6) . . ?
C2 N2 O2 117.9(7) . . ?
O1 N1 Fe1 123.8(6) . . ?
C1 N1 Fe1 119.5(6) . . ?
C1 N1 O1 115.2(8) . . ?
N3 C3 C4 111.6(8) . . ?
N3 C3 C7 123.7(8) . . ?
C4 C3 C7 124.7(9) . . ?
C41 C42 C43 118.6(9) . . ?
C37 N7 C38 121.9(9) . . ?
N5 C5 C19 125.6(8) . . ?
N5 C5 C6 111.0(8) . . ?
C6 C5 C19 123.4(9) . . ?
C86 N17 C87 120.6(9) . . ?
C46 C41 C42 121.4(10) . . ?
C30 C25 C6 121.7(9) . . ?
C30 C25 C26 119.0(9) . . ?
C26 C25 C6 119.3(8) . . ?
C42 C43 C47 120.9(9) . . ?
C42 C43 C44 120.1(9) . . ?
C44 C43 C47 118.9(9) . . ?
C61 C56 C52 118.9(10) . . ?
C57 C56 C52 122.4(9) . . ?
C57 C56 C61 118.5(10) . . ?
C31 C32 C33 120.8(10) . . ?
O8 C47 O9 122.6(10) . . ?
O8 C47 C43 123.2(9) . . ?
O9 C47 C43 114.3(9) . . ?
C45 C44 C43 120.8(9) . . ?
C29 C30 C25 121.9(10) . . ?
C91 C90 S4 119.6(8) . . ?
C95 C90 S4 121.8(9) . . ?
C95 C90 C91 118.6(11) . . ?
N15 C54 C68 122.6(9) . . ?
N15 C54 C55 111.3(8) . . ?
C55 C54 C68 125.8(9) . . ?
N4 C4 C3 111.1(9) . . ?
N4 C4 C13 124.0(8) . . ?
C3 C4 C13 124.5(9) . . ?
C66 C67 C62 121.1(11) . . ?
C18 C13 C4 122.0(10) . . ?
C14 C13 C4 120.1(9) . . ?
C14 C13 C18 117.9(10) . . ?
C85 C84 C83 119.3(10) . . ?
C80 C85 C84 121.1(10) . . ?
N14 C53 C52 111.1(9) . . ?
N14 C53 C62 124.9(9) . . ?
C52 C53 C62 123.9(9) . . ?
C67 C66 C65 118.5(11) . . ?
C31 C36 C35 120.6(9) . . ?
C83 C82 C81 123.6(10) . . ?
C34 C33 C32 118.7(9) . . ?
C20 C19 C5 120.2(10) . . ?
C24 C19 C5 121.3(9) . . ?
C24 C19 C20 118.4(10) . . ?
N6 C6 C5 110.9(8) . . ?
N6 C6 C25 124.7(8) . . ?
C5 C6 C25 124.2(9) . . ?
C69 C68 C54 120.0(10) . . ?
C73 C68 C54 121.2(9) . . ?
C73 C68 C69 118.8(10) . . ?
N13 C52 C56 124.9(9) . . ?
N13 C52 C53 111.0(8) . . ?
C53 C52 C56 124.1(9) . . ?
C41 C46 S2 120.0(8) . . ?
C41 C46 C45 119.9(9) . . ?
C45 C46 S2 120.0(7) . . ?
C17 C18 C13 119.4(11) . . ?
C27 C26 C25 117.9(9) . . ?
C92 C91 C90 120.5(11) . . ?
C60 C61 C56 120.3(11) . . ?
C62 C63 C64 120.1(10) . . ?
C84 C83 C86 118.4(10) . . ?
C82 C83 C84 118.2(9) . . ?
C82 C83 C86 123.4(10) . . ?
N2 C2 S2 120.9(7) . . ?
N2 C2 C1 111.8(8) . . ?
C1 C2 S2 127.2(7) . . ?
C32 C31 S1 117.8(8) . . ?
C36 C31 S1 122.3(7) . . ?
C36 C31 C32 119.6(9) . . ?
C33 C34 C37 119.3(9) . . ?
C35 C34 C33 121.4(9) . . ?
C35 C34 C37 118.9(9) . . ?
O17 C86 N17 122.1(10) . . ?
O17 C86 C83 121.3(10) . . ?
N17 C86 C83 116.6(10) . . ?
C44 C45 C46 119.2(9) . . ?
C11 C12 C7 119.8(10) . . ?
C12 C7 C3 117.7(9) . . ?
C8 C7 C3 122.1(10) . . ?
C8 C7 C12 120.2(9) . . ?
N16 C55 C54 109.0(8) . . ?
N16 C55 C74 125.4(9) . . ?
C54 C55 C74 125.3(8) . . ?
C75 C76 C77 118.8(10) . . ?
C82 C81 C80 117.6(10) . . ?
C78 C79 C74 119.3(9) . . ?
C64 C65 C66 122.1(11) . . ?
C16 C15 C14 120.4(11) . . ?
N1 C1 S1 117.0(7) . . ?
N1 C1 C2 110.6(8) . . ?
C2 C1 S1 132.3(7) . . ?
C7 C8 C9 119.4(11) . . ?
C78 C77 C76 120.3(10) . . ?
C15 C14 C13 121.7(10) . . ?
C67 C62 C53 120.8(10) . . ?
C63 C62 C67 119.9(10) . . ?
C63 C62 C53 119.3(9) . . ?
C30 C29 C28 119.9(10) . . ?
C22 C21 C20 122.2(11) . . ?
C94 C95 C90 121.0(12) . . ?
C76 C75 C74 121.3(10) . . ?
C85 C80 S3 124.0(8) . . ?
C85 C80 C81 120.1(9) . . ?
C81 C80 S3 115.9(8) . . ?
C61 C60 C59 120.4(10) . . ?
C21 C20 C19 117.9(11) . . ?
C65 C64 C63 118.4(11) . . ?
C15 C16 C17 118.9(11) . . ?
C77 C78 C79 120.8(10) . . ?
C34 C35 C36 118.9(9) . . ?
C11 C10 C9 121.3(11) . . ?
N11 C50 S3 119.8(7) . . ?
N11 C50 C51 109.5(8) . . ?
C51 C50 S3 130.5(7) . . ?
C18 C17 C16 121.5(11) . . ?
C70 C71 C72 119.8(11) . . ?
C58 C57 C56 120.5(10) . . ?
F4 B4 O12 108.7(7) . . ?
F4 B4 O16 109.9(8) . . ?
F4 B4 O14 105.8(8) . . ?
O12 B4 O14 109.7(8) . . ?
O16 B4 O12 112.7(8) . . ?
O16 B4 O14 109.8(7) . . ?
C79 C74 C55 120.6(8) . . ?
C75 C74 C55 119.9(9) . . ?
C75 C74 C79 119.5(9) . . ?
C19 C24 C23 122.6(11) . . ?
C28 C27 C26 121.8(10) . . ?
C89 C88 C87 178.4(13) . . ?
N12 C51 S4 122.7(7) . . ?
N12 C51 C50 112.4(8) . . ?
C50 C51 S4 124.3(7) . . ?
C57 C58 C59 120.4(11) . . ?
C88 C87 N17 114.5(10) . . ?
C10 C9 C8 120.0(11) . . ?
C58 C59 C60 119.7(10) . . ?
C21 C22 C23 119.7(12) . . ?
C10 C11 C12 119.3(11) . . ?
C91 C92 C93 118.9(12) . . ?
N7 C37 C34 117.4(9) . . ?
O7 C37 N7 121.3(10) . . ?
O7 C37 C34 121.3(10) . . ?
C92 C93 C96 98.6(14) . . ?
C92 C93 C96A 131.3(15) . . ?
C94 C93 C92 120.1(13) . . ?
C94 C93 C96 141.1(16) . . ?
C94 C93 C96A 108.5(14) . . ?
C71 C72 C73 120.3(13) . . ?
C39 C38 N7 114.0(10) . . ?
C70 C69 C68 119.6(12) . . ?
C68 C73 C72 120.2(11) . . ?
C27 C28 C29 119.2(10) . . ?
C24 C23 C22 119.2(12) . . ?
C40 C39 C38 176.9(14) . . ?
F2 B2 O6 108.1(8) . . ?
F2 B2 O4 108.8(9) . . ?
F2 B2 O2 107.2(8) . . ?
O6 B2 O2 108.7(8) . . ?
O4 B2 O6 112.2(8) . . ?
O4 B2 O2 111.7(8) . . ?
C03W C03P C03V 114.3(13) . . ?
F1 B1 O5 107.6(8) . . ?
F1 B1 O3 108.9(8) . . ?
F1 B1 O1 106.9(8) . . ?
O5 B1 O1 110.7(8) . . ?
O3 B1 O5 111.3(8) . . ?
O3 B1 O1 111.3(8) . . ?
C71 C70 C69 121.2(12) . . ?
F3 B3 O13 109.1(9) . . ?
F3 B3 O11 108.6(10) . . ?
F3 B3 O15 107.0(8) . . ?
O11 B3 O13 110.6(8) . . ?
O11 B3 O15 111.8(8) . . ?
O15 B3 O13 109.6(9) . . ?
C046 C03V C03P 117.9(19) . . ?
C03P C03W C03W 114.3(16) . 2_767 ?
C93 C94 C95 120.9(13) . . ?
C043 C03Y C041 114.0(17) . . ?
C043 C042 C044 114.4(17) . . ?
C03Y C043 C042 113.1(17) . . ?
C047 C044 C042 115.6(16) . . ?
C044 C047 C045 111.3(16) . . ?
O19 C96 C93 103(2) . . ?
O18 C96 C93 139(2) . . ?
O18 C96 O19 118(3) . . ?
O18A C96A C93 106.6(18) . . ?
O19A C96A O18A 119.2(19) . . ?
O19A C96A C93 133.9(19) . . ?

_shelx_res_file                  
;
TITL sr441_a.res in P-1
REM Old TITL sr441 in P-1
REM SHELXT solution in P-1: R1 0.309, Rweak 0.060, Alpha 0.119
REM <I/s> 0.000 for 0 systematic absences, Orientation as input
REM Formula found by SHELXT: C104 B4 N13 O28 Co2
CELL 0.7927 13.293 18.175 22.565 104.833 103.524 90.143
ZERR 4 0.0027 0.0036 0.0045 0.03 0.03 0.03
LATT 1
SFAC C H B F Fe N O S
DISP B 0.002 0.0009 8.0271
DISP C 0.0047 0.0021 14.6473
DISP H -0 0 0.6283
DISP N 0.0086 0.0042 25.8454
DISP O 0.0148 0.0078 43.6344
UNIT 209 180 8 8 4 28 36 8
DFIX 0.98 0.005 C03V H03V
ISOR 0.005 0.005 O7
ISOR 0.005 0.005 C39 C40
ISOR 0.005 0.005 C93 C92 C94
EADP C045 C047 C044 C042 C043 C03Y C041
EADP C046 C03P

L.S. 14
PLAN  20
SIZE 0.36 0.21 0.11
TEMP -173.15
FREE S3 H03V
FREE H03V H04o
FREE H03V H04p
FREE C046 H03V
BOND
list 4
fmap 2
acta
OMIT -1 -20 21
OMIT -1 3 0
OMIT -3 -21 19
OMIT -13 4 21
OMIT -2 6 0
OMIT 0 -3 2
OMIT -14 -11 2
OMIT 1 18 7
REM <olex2.extras>
REM <HklSrc "%.\\sr441.hkp">
REM </olex2.extras>

WGHT    0.010000   12.792800
BASF   0.15385
FVAR       3.44252
FE1   5   -0.234830    0.345367    0.230410    11.00000    0.04046    0.04926 =
         0.02616    0.00739    0.00799    0.00016
FE2   5    1.067258    0.182467    0.748486    11.00000    0.04295    0.04852 =
         0.02700    0.00766    0.00841    0.00447
S2    8   -0.195485    0.281939    0.412344    11.00000    0.04346    0.06051 =
         0.02725    0.01203    0.01118    0.00222
S4    8    0.936617    0.252038    0.571666    11.00000    0.04547    0.05925 =
         0.02998    0.01305    0.00912    0.00758
S1    8   -0.323347    0.130122    0.267779    11.00000    0.06680    0.04796 =
         0.03307    0.00951    0.01542   -0.00363
S3    8    0.949073    0.400165    0.716833    11.00000    0.05778    0.04929 =
         0.04038    0.00545    0.00535    0.00748
F4    4    1.050316    0.002776    0.577591    11.00000    0.04565    0.05164 =
         0.03365    0.00662    0.01442    0.00710
F2    4   -0.085445    0.524070    0.395981    11.00000    0.04567    0.05646 =
         0.03481    0.00366    0.00321   -0.00582
F1    4   -0.382033    0.165830    0.065038    11.00000    0.06076    0.05453 =
         0.02976    0.00297    0.00908   -0.00435
O12   7    0.981033    0.115389    0.616568    11.00000    0.03943    0.04667 =
         0.02429    0.00352    0.00665    0.00208
F3    4    1.085759    0.361999    0.918851    11.00000    0.06009    0.05778 =
         0.02805    0.00424    0.01078   -0.00232
O6    7   -0.050193    0.425898    0.316883    11.00000    0.04139    0.05348 =
         0.02866    0.00374    0.00984   -0.00311
O13   7    0.985694    0.253997    0.854909    11.00000    0.05980    0.04463 =
         0.03142    0.00174    0.01965    0.00180
O5    7   -0.246881    0.257738    0.102507    11.00000    0.04515    0.05168 =
         0.02338    0.00750    0.00493   -0.01034
O11   7    1.066808    0.341731    0.812118    11.00000    0.05157    0.04875 =
         0.02275    0.00319    0.01157   -0.00003
O16   7    1.162514    0.095079    0.653527    11.00000    0.03725    0.06563 =
         0.02851    0.00455    0.00722    0.00186
O4    7   -0.199328    0.503072    0.298408    11.00000    0.04631    0.04901 =
         0.02524    0.00308    0.00270   -0.00648
O14   7    1.031032    0.024100    0.679274    11.00000    0.05141    0.03568 =
         0.02984    0.00549    0.00977    0.00608
O3    7   -0.413252    0.278970    0.129859    11.00000    0.04552    0.04847 =
         0.03605    0.00796    0.00518    0.00410
O1    7   -0.301248    0.187120    0.170417    11.00000    0.05520    0.04864 =
         0.02441    0.00111    0.00978   -0.00298
O8    7    0.307919    0.414606    0.499486    11.00000    0.05199    0.05253 =
         0.04542    0.00844    0.00689    0.00326
O2    7   -0.193870    0.414165    0.364534    11.00000    0.05018    0.04824 =
         0.02140    0.00107    0.00527   -0.00492
O15   7    1.173091    0.264146    0.873285    11.00000    0.06077    0.05516 =
         0.02527    0.00508    0.00635    0.00637
N5    6   -0.186543    0.307112    0.155646    11.00000    0.05917    0.03792 =
         0.02726    0.00763    0.00784    0.00423
O9    7    0.317328    0.298571    0.437185    11.00000    0.04727    0.06692 =
         0.04248    0.01542    0.00573    0.00487
AFIX 147
H9    2    0.381155    0.308605    0.453160    11.00000   -1.50000
AFIX   0

N15   6    1.183582    0.214103    0.818665    11.00000    0.04525    0.04847 =
         0.02971    0.00624    0.00055    0.00372
N6    6   -0.092595    0.374131    0.260441    11.00000    0.05084    0.04826 =
         0.01934    0.01418    0.01030    0.00574
O17   7    0.520815    0.328849    0.473267    11.00000    0.04823    0.05583 =
         0.06787    0.02072    0.00444   -0.00259
N16   6    1.179064    0.145525    0.713844    11.00000    0.04154    0.04096 =
         0.03513    0.01077    0.00302    0.00261
N12   6    0.991297    0.180720    0.664799    11.00000    0.04707    0.03369 =
         0.02878   -0.00157    0.01175   -0.00837
N13   6    0.984081    0.188043    0.807969    11.00000    0.04758    0.04276 =
         0.02444    0.00764    0.00596    0.00853
N4    6   -0.259364    0.450434    0.248359    11.00000    0.04010    0.05722 =
         0.02526    0.01106    0.00769   -0.00360
N14   6    1.021120    0.079209    0.731290    11.00000    0.05097    0.04982 =
         0.02436    0.00278    0.01128    0.00787
N3    6   -0.369260    0.341853    0.177342    11.00000    0.05127    0.04009 =
         0.02752    0.00000    0.00935   -0.01018
N11   6    1.046008    0.287579    0.755899    11.00000    0.03986    0.03851 =
         0.02258   -0.00330    0.00854   -0.00458
N2    6   -0.231194    0.350143    0.317281    11.00000    0.02492    0.04913 =
         0.02905    0.00776    0.00495   -0.00108
N1    6   -0.264193    0.241932    0.225766    11.00000    0.04404    0.04980 =
         0.02749    0.00788    0.01340    0.00535
C3    1   -0.411064    0.407634    0.174930    11.00000    0.03676    0.04264 =
         0.03474    0.00536    0.00958   -0.00195
C42   1    0.108001    0.264786    0.411087    11.00000    0.05518    0.05088 =
         0.02217    0.00415    0.01617    0.01072
AFIX  43
H42   2    0.149969    0.226631    0.394258    11.00000   -1.20000
AFIX   0
N7    6   -0.250164    0.089276    0.564687    11.00000    0.03598    0.10099 =
         0.04728    0.03972    0.01599    0.01336
AFIX  43
H7    2   -0.191008    0.092775    0.554124    11.00000   -1.20000
AFIX   0
C5    1   -0.086313    0.312673    0.159540    11.00000    0.03460    0.04563 =
         0.03396    0.01021    0.00769    0.00673

N17   6    0.586955    0.438425    0.463119    11.00000    0.05181    0.06116 =
         0.06014    0.02121   -0.00449   -0.01216
AFIX  43
H17   2    0.634838    0.476433    0.478348    11.00000   -1.20000
AFIX   0

C41   1    0.001244    0.250475    0.399214    11.00000    0.04241    0.05072 =
         0.03107    0.01130    0.01580    0.00850
AFIX  43
H41   2   -0.029716    0.202189    0.373459    11.00000   -1.20000
AFIX   0
C25   1    0.078069    0.383495    0.237037    11.00000    0.05392    0.04795 =
         0.03162    0.01225    0.02258    0.00675
C43   1    0.151997    0.336340    0.448217    11.00000    0.04626    0.05503 =
         0.02413    0.01729    0.00497    0.00367

C56   1    0.894708    0.119431    0.863762    11.00000    0.05810    0.04956 =
         0.03405    0.01012    0.01913   -0.00277
C32   1   -0.258945    0.080335    0.372744    11.00000    0.04670    0.04684 =
         0.05007    0.01029    0.02126    0.00195
AFIX  43
H32   2   -0.212551    0.052702    0.350468    11.00000   -1.20000
AFIX   0
C47   1    0.265248    0.353943    0.464084    11.00000    0.05889    0.04105 =
         0.02316    0.01267    0.01083    0.01541
C44   1    0.089649    0.391296    0.473720    11.00000    0.04494    0.04568 =
         0.02799    0.00893   -0.00412   -0.00112
AFIX  43
H44   2    0.120261    0.439794    0.499207    11.00000   -1.20000
AFIX   0
C30   1    0.145306    0.369864    0.289024    11.00000    0.04588    0.05626 =
         0.02644    0.01332    0.00929    0.00258
AFIX  43
H30   2    0.118457    0.347391    0.316265    11.00000   -1.20000
AFIX   0

C90   1    1.054819    0.222253    0.552267    11.00000    0.06496    0.03745 =
         0.03239    0.01895    0.01714    0.00356
C54   1    1.276686    0.196802    0.812906    11.00000    0.03420    0.05407 =
         0.03554    0.02123    0.00907    0.00466
C4    1   -0.350849    0.470872    0.222853    11.00000    0.04582    0.04171 =
         0.02697    0.00435    0.01348    0.00145
PART 2
O18A  7    1.408425    0.174685    0.536640    10.50000    0.04609
AFIX 147
H18A  2    1.458613    0.148302    0.530425    10.50000   -1.50000
AFIX   0
PART 0
C67   1    0.961862   -0.081264    0.743371    11.00000    0.06397    0.04865 =
         0.03942    0.00894    0.01562    0.01356
AFIX  43
H67   2    1.033646   -0.076748    0.744766    11.00000   -1.20000
AFIX   0

C13   1   -0.391213    0.546188    0.246135    11.00000    0.05134    0.04538 =
         0.03154    0.01103    0.00448    0.00996
C84   1    0.676881    0.336079    0.584492    11.00000    0.05657    0.04423 =
         0.05135    0.01380    0.02352    0.00866
AFIX  43
H84   2    0.619056    0.300597    0.575016    11.00000   -1.20000
AFIX   0
C85   1    0.759160    0.339057    0.635803    11.00000    0.04827    0.06026 =
         0.03167    0.01339    0.01215    0.00752
AFIX  43
H85   2    0.757292    0.305375    0.661575    11.00000   -1.20000
AFIX   0
C53   1    0.959182    0.059643    0.764632    11.00000    0.03996    0.05500 =
         0.02250    0.01398    0.00784    0.00803
C66   1    0.914346   -0.152338    0.733863    11.00000    0.07740    0.05088 =
         0.03462    0.00341    0.01206    0.00401
AFIX  43
H66   2    0.953350   -0.196288    0.731134    11.00000   -1.20000
AFIX   0

C36   1   -0.396087    0.163720    0.376061    11.00000    0.04605    0.04799 =
         0.04167    0.01720    0.00642    0.00199
AFIX  43
H36   2   -0.443291    0.194731    0.356670    11.00000   -1.20000
AFIX   0

C82   1    0.763396    0.437634    0.562811    11.00000    0.05507    0.05409 =
         0.05749    0.02399    0.01480    0.00910
AFIX  43
H82   2    0.763609    0.473305    0.538549    11.00000   -1.20000
AFIX   0

O7    7   -0.419251    0.100562    0.540544    11.00000    0.07918    0.13205 =
         0.07992    0.04711    0.02745    0.02309
C33   1   -0.258958    0.073258    0.432891    11.00000    0.05169    0.05705 =
         0.03837    0.02040    0.00705    0.01044
AFIX  43
H33   2   -0.211768    0.042195    0.452226    11.00000   -1.20000
AFIX   0
C19   1   -0.035186    0.275168    0.110372    11.00000    0.04849    0.05482 =
         0.02895    0.00450    0.01784   -0.00234
C6    1   -0.031296    0.359882    0.220494    11.00000    0.03452    0.05630 =
         0.03463    0.01491    0.00933   -0.00332

C68   1    1.370739    0.228319    0.863264    11.00000    0.04223    0.04987 =
         0.03497    0.01279    0.00042    0.00394
C52   1    0.944603    0.124552    0.813813    11.00000    0.03651    0.05514 =
         0.02961    0.01804    0.01125    0.00503
C46   1   -0.060480    0.304844    0.424017    11.00000    0.04256    0.06342 =
         0.02151    0.01908    0.01014    0.01382
C18   1   -0.329242    0.614810    0.262887    11.00000    0.04450    0.05441 =
         0.04148    0.01695   -0.00128   -0.00292
AFIX  43
H18   2   -0.260902    0.614387    0.256771    11.00000   -1.20000
AFIX   0
C26   1    0.117169    0.421567    0.198722    11.00000    0.03209    0.06357 =
         0.04352    0.02237    0.01215   -0.00029
AFIX  43
H26   2    0.072743    0.432049    0.162657    11.00000   -1.20000
AFIX   0

C91   1    1.142870    0.270760    0.576841    11.00000    0.04782    0.08520 =
         0.03899    0.02214    0.01660    0.02710
AFIX  43
H91   2    1.139636    0.320109    0.603400    11.00000   -1.20000
AFIX   0
C61   1    0.925585    0.065215    0.897411    11.00000    0.06371    0.05131 =
         0.04461    0.01596    0.01383   -0.00019
AFIX  43
H61   2    0.977788    0.032144    0.887140    11.00000   -1.20000
AFIX   0
C63   1    0.801724   -0.022978    0.746281    11.00000    0.05035    0.05019 =
         0.03588    0.00953    0.00744    0.00191
AFIX  43
H63   2    0.763595    0.021411    0.751087    11.00000   -1.20000
AFIX   0
C83   1    0.679803    0.386384    0.546344    11.00000    0.03798    0.05476 =
         0.04207    0.01193    0.01034    0.00997

C2    1   -0.236667    0.285529    0.332606    11.00000    0.02923    0.04600 =
         0.02933    0.01280    0.00788    0.00025
C31   1   -0.325420    0.126918    0.345315    11.00000    0.05666    0.04264 =
         0.03628    0.01077    0.01737    0.01260
C34   1   -0.329257    0.112492    0.463863    11.00000    0.03531    0.06388 =
         0.04043    0.02618    0.01513    0.01408
C86   1    0.590073    0.382262    0.491258    11.00000    0.04796    0.05757 =
         0.05448    0.01884    0.02041    0.00502
C45   1   -0.015760    0.376081    0.462387    11.00000    0.04255    0.05010 =
         0.02825    0.00927    0.01438    0.00760
AFIX  43
H45   2   -0.057587    0.413483    0.480396    11.00000   -1.20000
AFIX   0
C12   1   -0.503430    0.472667    0.095199    11.00000    0.05353    0.05381 =
         0.03681    0.01022    0.00751    0.00513
AFIX  43
H12   2   -0.443701    0.506760    0.106217    11.00000   -1.20000
AFIX   0
C7    1   -0.506079    0.414748    0.126994    11.00000    0.03406    0.04930 =
         0.04637    0.00818    0.00265    0.00205

C55   1    1.274719    0.150710    0.749698    11.00000    0.04414    0.04842 =
         0.03390    0.01883    0.01092    0.00659
C76   1    1.504247    0.032910    0.754400    11.00000    0.05027    0.06665 =
         0.05451    0.02514    0.01018   -0.00672
AFIX  43
H76   2    1.546620    0.007999    0.782392    11.00000   -1.20000
AFIX   0
C81   1    0.846917    0.440455    0.612350    11.00000    0.04665    0.04998 =
         0.05349    0.00981    0.00608    0.00883
AFIX  43
H81   2    0.905236    0.475261    0.621047    11.00000   -1.20000
AFIX   0
C79   1    1.380971    0.106595    0.672523    11.00000    0.03855    0.04921 =
         0.04729    0.02049    0.01213    0.00136
AFIX  43
H79   2    1.338455    0.131167    0.644317    11.00000   -1.20000
AFIX   0
C65   1    0.807768   -0.158150    0.728355    11.00000    0.06750    0.05230 =
         0.04553    0.00578    0.00898   -0.00144
AFIX  43
H65   2    0.774038   -0.207126    0.720157    11.00000   -1.20000
AFIX   0

C15   1   -0.528982    0.618424    0.279214    11.00000    0.05985    0.06402 =
         0.05589    0.01605    0.02678    0.01147
AFIX  43
H15   2   -0.597867    0.619338    0.284457    11.00000   -1.20000
AFIX   0
C1    1   -0.270700    0.222328    0.277820    11.00000    0.04302    0.04538 =
         0.03436    0.01841    0.01601    0.00683
C8    1   -0.593322    0.367246    0.112676    11.00000    0.04951    0.06192 =
         0.05255    0.00817    0.00765   -0.00142
AFIX  43
H8    2   -0.595436    0.328844    0.134161    11.00000   -1.20000
AFIX   0

C77   1    1.523527    0.029720    0.695443    11.00000    0.03788    0.06407 =
         0.06561    0.01960    0.01443    0.01169
AFIX  43
H77   2    1.578302    0.001313    0.682747    11.00000   -1.20000
AFIX   0

C14   1   -0.491440    0.550397    0.253308    11.00000    0.05852    0.04598 =
         0.04105    0.00048    0.01171    0.00349
AFIX  43
H14   2   -0.535683    0.505090    0.239995    11.00000   -1.20000
AFIX   0

C62   1    0.906781   -0.016626    0.750888    11.00000    0.04934    0.04793 =
         0.02585    0.00613    0.00499    0.00387
C29   1    0.247918    0.387447    0.302359    11.00000    0.04400    0.08355 =
         0.05877    0.03499    0.00961   -0.00090
AFIX  43
H29   2    0.293052    0.373991    0.336762    11.00000   -1.20000
AFIX   0
C21   1   -0.000269    0.261227    0.007932    11.00000    0.09047    0.08858 =
         0.03755    0.01448    0.02653   -0.00841
AFIX  43
H21   2   -0.013847    0.273430   -0.031571    11.00000   -1.20000
AFIX   0

C95   1    1.060692    0.152375    0.512058    11.00000    0.08168    0.05293 =
         0.04687    0.01022    0.02848   -0.01296
AFIX  43
H95   2    0.999985    0.119079    0.493514    11.00000   -1.20000
AFIX   0
C75   1    1.423087    0.072642    0.771036    11.00000    0.03979    0.05921 =
         0.03880    0.01816    0.00971    0.00567
AFIX  43
H75   2    1.409268    0.074889    0.810887    11.00000   -1.20000
AFIX   0
C80   1    0.843289    0.389763    0.650077    11.00000    0.03425    0.05446 =
         0.04083    0.00895    0.01257    0.00474
C60   1    0.880744    0.059524    0.945319    11.00000    0.07684    0.06344 =
         0.03652    0.01931    0.02312    0.01004
AFIX  43
H60   2    0.905067    0.024702    0.969652    11.00000   -1.20000
AFIX   0

C20   1   -0.057201    0.294012    0.051298    11.00000    0.09148    0.05224 =
         0.03836    0.00365    0.02275    0.00070
AFIX  43
H20   2   -0.109144    0.327911    0.041831    11.00000   -1.20000
AFIX   0

C64   1    0.750425   -0.095766    0.734362    11.00000    0.05201    0.06513 =
         0.04448    0.01828    0.01366    0.00264
AFIX  43
H64   2    0.677919   -0.100885    0.730663    11.00000   -1.20000
AFIX   0

C16   1   -0.467667    0.684973    0.297540    11.00000    0.08614    0.05745 =
         0.04626    0.01431    0.02224    0.02214
AFIX  43
H16   2   -0.492934    0.731893    0.316312    11.00000   -1.20000
AFIX   0

C78   1    1.463880    0.067307    0.656026    11.00000    0.03640    0.05926 =
         0.05107    0.01928    0.01656    0.00030
AFIX  43
H78   2    1.479437    0.066490    0.616867    11.00000   -1.20000
AFIX   0

C35   1   -0.399285    0.155951    0.436071    11.00000    0.03559    0.07302 =
         0.03983    0.01611    0.01808    0.00281
AFIX  43
H35   2   -0.449288    0.180504    0.456918    11.00000   -1.20000
AFIX   0
C10   1   -0.675639    0.431010    0.034308    11.00000    0.06210    0.07664 =
         0.04766    0.01007   -0.00357    0.00439
AFIX  43
H10   2   -0.734171    0.435922    0.002420    11.00000   -1.20000
AFIX   0

C50   1    0.990675    0.308846    0.706576    11.00000    0.04083    0.04219 =
         0.02370    0.00380    0.00928   -0.00262
C17   1   -0.368643    0.682628    0.288250    11.00000    0.07650    0.04554 =
         0.04162    0.01154    0.00959    0.00841
AFIX  43
H17A  2   -0.326605    0.728788    0.299581    11.00000   -1.20000
AFIX   0

C71   1    1.547626    0.284945    0.958944    11.00000    0.05247    0.08686 =
         0.05022   -0.00217   -0.01982    0.00597
AFIX  43
H71   2    1.608031    0.304588    0.991608    11.00000   -1.20000
AFIX   0
C57   1    0.813769    0.164075    0.877336    11.00000    0.07380    0.06368 =
         0.03924    0.01964    0.02550    0.01415
AFIX  43
H57   2    0.789929    0.199815    0.853831    11.00000   -1.20000
AFIX   0
B4    3    1.057623    0.060716    0.630801    11.00000    0.02623    0.04907 =
         0.03509    0.00660    0.00540   -0.00005
C74   1    1.360756    0.109624    0.730818    11.00000    0.03359    0.06217 =
         0.03344    0.01103    0.01109    0.00809

C24   1    0.038765    0.225593    0.120829    11.00000    0.06267    0.10660 =
         0.03988    0.01723    0.02421    0.02860
AFIX  43
H24   2    0.054061    0.213077    0.160223    11.00000   -1.20000
AFIX   0
C27   1    0.221877    0.442916    0.215507    11.00000    0.06099    0.07320 =
         0.05772    0.03435    0.02351    0.00516
AFIX  43
H27   2    0.248921    0.470560    0.191564    11.00000   -1.20000
AFIX   0

C88   1    0.514455    0.381956    0.350139    11.00000    0.04265    0.07930 =
         0.04854    0.02242    0.00807    0.01641
C51   1    0.969645    0.244151    0.650964    11.00000    0.04416    0.04051 =
         0.03376    0.01889    0.01807    0.00380
C58   1    0.768060    0.156813    0.924537    11.00000    0.07550    0.07440 =
         0.04660    0.01065    0.03427    0.01523
AFIX  43
H58   2    0.713839    0.188247    0.933944    11.00000   -1.20000
AFIX   0
C87   1    0.505039    0.437651    0.407323    11.00000    0.04812    0.05991 =
         0.06532    0.02425   -0.00653   -0.00367
AFIX  23
H87A  2    0.437463    0.427117    0.415881    11.00000   -1.20000
H87B  2    0.504825    0.489021    0.399874    11.00000   -1.20000
AFIX   0

C9    1   -0.679752    0.375729    0.065941    11.00000    0.03391    0.07189 =
         0.07001    0.00073    0.00336   -0.00480
AFIX  43
H9A   2   -0.740995    0.343456    0.056102    11.00000   -1.20000
AFIX   0

C59   1    0.800543    0.104170    0.958232    11.00000    0.08163    0.07159 =
         0.05570    0.02544    0.03449   -0.01124
AFIX  43
H59   2    0.767897    0.098620    0.990205    11.00000   -1.20000
AFIX   0

C22   1    0.073266    0.212889    0.020061    11.00000    0.05885    0.09655 =
         0.05519    0.00113    0.03020   -0.00290
AFIX  43
H22   2    0.112073    0.192519   -0.010099    11.00000   -1.20000
AFIX   0
C11   1   -0.588213    0.479209    0.048120    11.00000    0.06737    0.07893 =
         0.04695    0.01935    0.00421    0.00683
AFIX  43
H11   2   -0.586148    0.516522    0.025577    11.00000   -1.20000
AFIX   0

C92   1    1.235658    0.248253    0.563194    11.00000    0.05645    0.06419 =
         0.04934    0.02504    0.01028    0.00280
AFIX  43
H92   2    1.296637    0.281446    0.580554    11.00000   -1.20000
AFIX   0

C37   1   -0.336816    0.100110    0.526120    11.00000    0.02905    0.13055 =
         0.05797    0.04213    0.02103    0.00786
C93   1    1.238584    0.175734    0.523362    11.00000    0.07600    0.07919 =
         0.06843    0.03037    0.02674    0.01823
C72   1    1.543381    0.287969    0.898346    11.00000    0.05326    0.09804 =
         0.08258    0.03215   -0.00973   -0.00836
AFIX  43
H72   2    1.600757    0.310167    0.889167    11.00000   -1.20000
AFIX   0

C38   1   -0.249631    0.071638    0.624425    11.00000    0.03992    0.09908 =
         0.05375    0.03809    0.01269   -0.00119
AFIX  23
H38A  2   -0.308594    0.034492    0.617443    11.00000   -1.20000
H38B  2   -0.184978    0.047001    0.637808    11.00000   -1.20000
AFIX   0

C69   1    1.376235    0.225601    0.925500    11.00000    0.06350    0.08589 =
         0.03670    0.01646    0.00118    0.00722
AFIX  43
H69   2    1.319030    0.204468    0.935616    11.00000   -1.20000
AFIX   0
C73   1    1.455276    0.258630    0.850090    11.00000    0.05366    0.08228 =
         0.05048    0.02533   -0.00217   -0.00843
AFIX  43
H73   2    1.453643    0.259583    0.807979    11.00000   -1.20000
AFIX   0

C28   1    0.287859    0.425344    0.265729    11.00000    0.03325    0.09374 =
         0.06642    0.03634    0.00274   -0.00515
AFIX  43
H28   2    0.360052    0.438890    0.275418    11.00000   -1.20000
AFIX   0
C23   1    0.092298    0.192841    0.076801    11.00000    0.07049    0.11244 =
         0.06249    0.01396    0.02098    0.03831
AFIX  43
H23   2    0.141815    0.156863    0.085034    11.00000   -1.20000
AFIX   0
C39   1   -0.256590    0.135777    0.673594    11.00000    0.06529    0.07153 =
         0.05960    0.02683    0.01289   -0.00061
B2    3   -0.132631    0.468013    0.343350    11.00000    0.04120    0.05187 =
         0.03790    0.01511    0.00623   -0.00322

C03P  1    0.891388    0.459352    0.924187    11.00000    0.09152    0.08138 =
         0.09304    0.03400    0.02205   -0.00762
AFIX  23
H03C  2    0.938461    0.449390    0.895301    11.00000   -1.20000
H03D  2    0.857871    0.507076    0.920415    11.00000   -1.20000
AFIX   0

B1    3   -0.336763    0.222999    0.116755    11.00000    0.04562    0.04216 =
         0.03133    0.00158    0.00580   -0.00350
C70   1    1.465672    0.253952    0.972126    11.00000    0.06346    0.09953 =
         0.04459    0.00261   -0.00883    0.02609
AFIX  43
H70   2    1.469455    0.251559    1.014151    11.00000   -1.20000
AFIX   0
B3    3    1.077574    0.306316    0.864841    11.00000    0.04510    0.06373 =
         0.02299   -0.00211    0.00909   -0.00846
C89   1    0.523471    0.335997    0.304774    11.00000    0.05969    0.09477 =
         0.06150    0.02458    0.01969    0.03012
AFIX 163
H89   2    0.530762    0.298830    0.268089    11.00000   -1.20000
AFIX   0

C03V  1    0.807757    0.393985    0.902805    11.00000    0.09189    0.08558 =
         0.17625    0.02255    0.06720   -0.00599
PART 1
AFIX  23
H03E  2    0.841326    0.347740    0.910807    11.00000   -1.20000
H03F  2    0.758361    0.406498    0.930091    11.00000   -1.20000
AFIX   0
PART 0
C03W  1    0.954772    0.471028    0.990741    11.00000    0.10077    0.07375 =
         0.08822    0.01132    0.03781   -0.00603
AFIX  23
H03G  2    0.981109    0.421601    0.995977    11.00000   -1.20000
H03H  2    0.909126    0.487327    1.020004    11.00000   -1.20000
AFIX   0

C94   1    1.152304    0.130085    0.498361    11.00000    0.09072    0.07402 =
         0.07617    0.02022    0.03646    0.01207
AFIX  43
H94   2    1.154678    0.081361    0.470626    11.00000   -1.20000
AFIX   0

C03Y  1    0.305989    0.019152   -0.090546    11.00000    0.13717    0.13071 =
         0.11846    0.04145    0.03246   -0.01335
AFIX  23
H03A  2    0.327317   -0.033874   -0.096496    11.00000   -1.20000
H03B  2    0.362505    0.050493   -0.095954    11.00000   -1.20000
AFIX   0

PART 1
O19   7    1.374748    0.101547    0.499007    10.50000    0.05288
AFIX 147
H19   2    1.438253    0.094405    0.504054    10.50000   -1.50000
AFIX   0

PART 0
C40   1   -0.257865    0.191040    0.715091    11.00000    0.08111    0.08160 =
         0.07115    0.02928    0.01598    0.00596
AFIX 163
H40   2   -0.258884    0.235223    0.748268    11.00000   -1.20000
AFIX   0

C041  1    0.207662    0.020362   -0.142038    11.00000    0.13717    0.13071 =
         0.11846    0.04145    0.03246   -0.01335
AFIX 137
H04A  2    0.224473    0.008397   -0.183357    11.00000   -1.50000
H04B  2    0.180653    0.071126   -0.133428    11.00000   -1.50000
H04C  2    0.155160   -0.017664   -0.142165    11.00000   -1.50000
AFIX   0
C042  1    0.390845    0.041759    0.024665    11.00000    0.13717    0.13071 =
         0.11846    0.04145    0.03246   -0.01335
AFIX  23
H04D  2    0.450826    0.067286    0.017211    11.00000   -1.20000
H04E  2    0.404449   -0.012742    0.019723    11.00000   -1.20000
AFIX   0
C043  1    0.293503    0.047591   -0.025945    11.00000    0.13717    0.13071 =
         0.11846    0.04145    0.03246   -0.01335
AFIX  23
H04F  2    0.234593    0.018153   -0.021063    11.00000   -1.20000
H04G  2    0.276278    0.101611   -0.019017    11.00000   -1.20000
AFIX   0
C044  1    0.383375    0.077239    0.093023    11.00000    0.13717    0.13071 =
         0.11846    0.04145    0.03246   -0.01335
AFIX  23
H04H  2    0.321883    0.052813    0.099802    11.00000   -1.20000
H04I  2    0.445294    0.064905    0.122024    11.00000   -1.20000
AFIX   0
C045  1    0.371773    0.188062    0.177914    11.00000    0.13717    0.13071 =
         0.11846    0.04145    0.03246   -0.01335
AFIX 137
H04J  2    0.317061    0.158732    0.186183    11.00000   -1.50000
H04K  2    0.356933    0.242039    0.186549    11.00000   -1.50000
H04L  2    0.438701    0.182415    0.205335    11.00000   -1.50000
AFIX   0

PART 1
C046  1    0.750259    0.375399    0.839583    10.50000    0.09152    0.08138 =
         0.09304    0.03400    0.02205   -0.00762
AFIX 137
H04O  2    0.791995    0.346204    0.812370    10.50000   -1.50000
H04P  2    0.731742    0.422340    0.827055    10.50000   -1.50000
H04Q  2    0.686951    0.344692    0.835243    10.50000   -1.50000
AFIX   0

PART 0
C047  1    0.375786    0.159027    0.110182    11.00000    0.13717    0.13071 =
         0.11846    0.04145    0.03246   -0.01335
AFIX  23
H04M  2    0.312505    0.172092    0.082740    11.00000   -1.20000
H04N  2    0.436420    0.184283    0.103184    11.00000   -1.20000
AFIX   0

PART 2
O19A  7    1.325633    0.080687    0.458833    10.50000    0.06035
PART 0
PART 1
C96   1    1.362435    0.175879    0.529132    10.50000    0.05157
PART 0
PART 2
C96A  1    1.321606    0.138128    0.499642    10.50000    0.03774
PART 0
PART 1
O18   7    1.434502    0.217347    0.549148    10.50000    0.05291

PART 0
PART 2
H03V  2    0.755511    0.395187    0.864423    10.50000   -1.50000
HKLF 5

REM  sr441_a.res in P-1
REM R1 =  0.0959 for    7195 Fo > 4sig(Fo)  and  0.2246 for all   17347 data
REM   1325 parameters refined using     37 restraints

END

WGHT      0.0692      0.0000

REM Highest difference peak  0.870,  deepest hole -0.539,  1-sigma level  0.097
Q1    1  -0.4042  0.1431  0.5555  11.00000  0.05    0.87
Q2    1   0.9864  0.1886  0.7410  11.00000  0.05    0.77
Q3    1  -0.4287  0.0578  0.5293  11.00000  0.05    0.68
Q4    1   1.2020  0.1398  0.5115  11.00000  0.05    0.66
Q5    1  -0.3108  0.3542  0.2274  11.00000  0.05    0.63
Q6    1   1.1506  0.1736  0.7625  11.00000  0.05    0.57
Q7    1   1.2787  0.1946  0.5437  11.00000  0.05    0.48
Q8    1  -0.2104  0.4068  0.2658  11.00000  0.05    0.45
Q9    1   0.1455 -0.0381 -0.1041  11.00000  0.05    0.45
Q10   1   0.3388  0.1128  0.0466  11.00000  0.05    0.44
Q11   1  -0.1533  0.3302  0.2307  11.00000  0.05    0.43
Q12   1   0.1202 -0.0183 -0.1422  11.00000  0.05    0.42
Q13   1   1.3287  0.1124  0.4465  11.00000  0.05    0.41
Q14   1   0.4574  0.0229 -0.0027  11.00000  0.05    0.41
Q15   1   0.2128  0.0371 -0.1430  11.00000  0.05    0.40
Q16   1   0.4346  0.1170  0.1532  11.00000  0.05    0.40
Q17   1   1.0615  0.1188  0.6428  11.00000  0.05    0.38
Q18   1   0.8539  0.4662  1.1290  11.00000  0.05    0.38
Q19   1  -0.2766  0.2848  0.3996  11.00000  0.05    0.38
Q20   1   0.6250  0.1483  0.8837  11.00000  0.05    0.38
;
_shelx_res_checksum              30322
_olex2_submission_special_instructions 'No special instructions were received'
loop_
_twin_individual_id
_twin_individual_mass_fraction_refined
1 0.846(7)
2 0.154(7)
